# Supplementary material for: Serum Metabolomic Profiles for Breast Cancer Diagnosis, Grading and Staging by Gas Chromatography-Mass Spectrometry
Source: Sci Rep. 2017 May 11;7:1715. doi: 10.1038/s41598-017-01924-9 (PMC5431835; doi:10.1038/s41598-017-01924-9)
Supplement: Supplementary file 2 — Dataset 1 [file 41598_2017_1924_MOESM2_ESM.xls]

## Sheet: Sheet1
Compound	Number Passed	Compound Name	Retention Time	Alignment Value	Frequency	CompositeSpectrum	Annotations
Geraniol, trimethylsilyl ether	2	Geraniol, trimethylsilyl ether	10.5117	Geraniol, trimethylsilyl ether	196	[41.0,137.35321][42.0,29.675001][43.0,88.10185][44.0,42.84667][45.0,78.934906][46.0,31.3][47.0,47.049133][49.0,25.3][50.0,30.275002][51.0,37.725002][53.0,67.23926][54.0,25.32][55.0,70.27701][56.0,62.839996][57.0,110.323814][58.0,65.9625][59.0,40.062145][60.0,23.550001][61.0,43.130627][62.0,24.52][63.0,26.0][64.0,28.5][65.0,34.08537][67.0,95.71096][68.0,118.91599][69.0,438.07657][70.0,47.198746][7…	Geraniol, trimethylsilyl ether [ C13H26OSi, overall=83.02, CAS ID=999252-93-8 ]
Hexadecane (CAS) $$ n-Hexadecane $$ Cetane $$ n-Cetane $$ Isohexadecane	2	Hexadecane (CAS) $$ n-Hexadecane $$ Cetane $$ n-Cetane $$ Isohexadecane	13.7455	Hexadecane (CAS) $$ n-Hexadecane $$ Cetane $$ n-Cetane $$ Isohexadecane	244	[41.0,108.057495][42.0,45.308735][43.0,465.43808][44.0,47.153847][45.0,59.423805][46.0,183.0][48.0,38.4][49.0,56.466663][50.0,126.57223][51.0,36.10556][52.0,64.5][53.0,53.173073][54.0,45.00909][55.0,202.48122][56.0,125.775][57.0,930.04785][58.0,48.027115][59.0,86.02143][60.0,140.97142][61.0,55.45][62.0,68.520004][63.0,117.18001][64.0,55.22][65.0,46.866665][66.0,103.466675][67.0,61.321163][68.0,38…	Hexadecane (CAS) $$ n-Hexadecane $$ Cetane $$ n-Cetane $$ Isohexadecane [ C16H34, overall=87.89, CAS ID=544-76-3 ]
n-Hexadecanoic acid $$ Hexadecanoic acid $$ n-Hexadecoic acid $$ Palmitic acid	2	n-Hexadecanoic acid $$ Hexadecanoic acid $$ n-Hexadecoic acid $$ Palmitic acid	17.159	n-Hexadecanoic acid $$ Hexadecanoic acid $$ n-Hexadecoic acid $$ Palmitic acid	210	[41.0,251.73534][42.0,75.667465][43.0,557.3421][44.0,30.460342][45.0,59.49164][46.0,34.164375][49.0,23.32727][50.0,33.09756][51.0,30.3][52.0,25.8][53.0,46.87218][54.0,51.5367][55.0,608.49426][56.0,163.57028][57.0,774.6743][58.0,39.882465][59.0,35.9455][60.0,746.5232][61.0,227.73245][62.0,33.40197][63.0,41.81964][64.0,30.955639][65.0,33.342205][66.0,36.65][67.0,84.489334][68.0,68.29421][69.0,427.7…	n-Hexadecanoic acid $$ Hexadecanoic acid $$ n-Hexadecoic acid $$ Palmitic acid [ C16H32O2, overall=92.97, CAS ID=57-10-3 ]
Nonane, 3-methyl-5-propyl- $$ 3-Methyl-5-propylnonane #	1	Nonane, 3-methyl-5-propyl- $$ 3-Methyl-5-propylnonane #	11.868	Nonane, 3-methyl-5-propyl- $$ 3-Methyl-5-propylnonane #	25	[41.0,154.52916][42.0,56.359997][43.0,484.1119][44.0,54.2][45.0,48.04][50.0,30.5][51.0,31.0][52.0,38.7][53.0,43.471428][54.0,59.4][55.0,227.14][56.0,156.88889][57.0,945.76794][58.0,85.770004][59.0,36.383335][60.0,48.4][61.0,37.9][62.0,22.8][63.0,25.2][64.0,26.35][65.0,57.533337][66.0,32.0][67.0,85.57333][68.0,68.009995][69.0,275.05383][70.0,173.46667][71.0,820.25195][72.0,80.18235][73.0,458.19998…	Nonane, 3-methyl-5-propyl- $$ 3-Methyl-5-propylnonane # [ C13H28, overall=74.20, CAS ID=31081-18-2 ]
Nonanol, 3-trimethylsilyl- $$ 3-Nonanol, trimethylsilyl eher	1	Nonanol, 3-trimethylsilyl- $$ 3-Nonanol, trimethylsilyl eher	21.6	Nonanol, 3-trimethylsilyl- $$ 3-Nonanol, trimethylsilyl eher	43	[41.0,21.3][43.0,39.181248][55.0,100.96975][56.0,31.6][57.0,105.41516][59.0,21.25][60.0,20.6][61.0,23.495453][67.0,33.929264][69.0,94.46829][70.0,31.0][71.0,121.16922][72.0,20.0][73.0,621.5907][74.0,57.519512][75.0,273.78806][76.0,25.635714][77.0,24.0][79.0,53.5][81.0,66.676735][82.0,27.433334][83.0,100.306984][84.0,38.866665][85.0,81.41364][91.0,85.61861][93.0,20.95][95.0,95.06977][96.0,24.09999…	Nonanol, 3-trimethylsilyl- $$ 3-Nonanol, trimethylsilyl eher [ C12H28OSi, overall=62.65, CAS ID=39789-09-8 ]
Dibenzo[c,e]thiin-2-thione	2	Dibenzo[c,e]thiin-2-thione	8.00714	Dibenzo[c,e]thiin-2-thione	70	[41.0,102.75][42.0,88.98788][43.0,224.38127][44.0,36.347363][45.0,87.967636][46.0,63.066666][47.0,24.199999][48.0,38.033337][49.0,38.28][50.0,33.2][51.0,34.43333][52.0,69.65454][53.0,97.1][55.0,124.323074][56.0,172.73749][57.0,426.5308][58.0,65.61591][59.0,72.325][60.0,32.9875][61.0,30.7][62.0,33.1][63.0,30.24][65.0,24.8][66.0,77.833336][67.0,68.1][68.0,48.75][69.0,171.5346][70.0,81.23333][71.0,3…	Dibenzo[c,e]thiin-2-thione [ C13H8S2, overall=56.35, CAS ID=999257-86-3 ]
Trisiloxane, 1,1,3,3,5,5-hexamethyl- $$ 1,1,3,3,5,5-Hexamethyltrisiloxane	2	Trisiloxane, 1,1,3,3,5,5-hexamethyl- $$ 1,1,3,3,5,5-Hexamethyltrisiloxane	25.5132	Trisiloxane, 1,1,3,3,5,5-hexamethyl- $$ 1,1,3,3,5,5-Hexamethyltrisiloxane	38	[43.0,35.985714][44.0,35.85][45.0,38.6][55.0,45.916668][57.0,45.8][59.0,38.900005][61.0,20.3][63.0,22.9][65.0,38.70714][66.0,20.6][68.0,25.52857][69.0,65.36][71.0,38.066666][72.0,25.820002][73.0,931.6315][74.0,82.75833][75.0,112.31715][77.0,48.484844][78.0,41.100002][79.0,21.1][81.0,54.434204][83.0,25.9][85.0,54.352177][87.0,26.3][89.0,38.82728][90.0,25.0][91.0,199.05946][92.0,43.655888][93.0,66.…	Trisiloxane, 1,1,3,3,5,5-hexamethyl- $$ 1,1,3,3,5,5-Hexamethyltrisiloxane [ C6H20O2Si3, overall=54.68, CAS ID=1189-93-1 ]
2,6,10 - trimethyl - tridecane (WITHOUT stereochemistry)	2	2,6,10 - trimethyl - tridecane (WITHOUT stereochemistry)	14.6578	2,6,10 - trimethyl - tridecane (WITHOUT stereochemistry)	45	[41.0,115.63077][42.0,77.15][43.0,388.25314][44.0,82.3][45.0,50.63333][46.0,82.55][49.0,88.1][50.0,104.65714][51.0,70.520004][52.0,54.1][53.0,77.575005][54.0,51.480003][55.0,170.87273][56.0,166.148][57.0,919.12445][58.0,69.666664][59.0,38.775][60.0,87.975][61.0,30.133333][62.0,81.666664][63.0,91.3][64.0,86.924995][65.0,58.533337][66.0,113.166664][67.0,85.442856][68.0,45.466663][69.0,290.38][70.0,…	2,6,10 - trimethyl - tridecane (WITHOUT stereochemistry) [ C16H34, overall=73.53, CAS ID=999254-30-6 ]
Silane, trimethyl(1-methylpropoxy)- (CAS) $$ 2-BUTANOL TRIMETHYLSILYL ETHER	1	Silane, trimethyl(1-methylpropoxy)- (CAS) $$ 2-BUTANOL TRIMETHYLSILYL ETHER	22.4939	Silane, trimethyl(1-methylpropoxy)- (CAS) $$ 2-BUTANOL TRIMETHYLSILYL ETHER	49	[41.0,69.85909][42.0,52.203842][43.0,107.20908][44.0,137.1][45.0,62.321423][50.0,87.1][51.0,29.05][53.0,26.8][55.0,312.3][56.0,29.1][57.0,180.65428][58.0,44.45238][59.0,224.06938][60.0,31.675][61.0,42.725002][66.0,34.0][67.0,97.23333][68.0,202.4][69.0,120.266655][70.0,26.0][71.0,406.53333][72.0,44.733334][73.0,785.47766][74.0,73.91628][75.0,152.23846][76.0,159.7][77.0,67.1][79.0,29.35][81.0,62.35…	Silane, trimethyl(1-methylpropoxy)- (CAS) $$ 2-BUTANOL TRIMETHYLSILYL ETHER [ C7H18OSi, overall=60.30, CAS ID=1825-66-7 ]
2-carbomethoxy-7,7-dimethyl-5,6-benzonorbornadiene	2	2-carbomethoxy-7,7-dimethyl-5,6-benzonorbornadiene	8.15862	2-carbomethoxy-7,7-dimethyl-5,6-benzonorbornadiene	58	[40.0,80.8][41.0,113.05][42.0,70.245445][43.0,130.06248][44.0,34.175][45.0,64.8619][47.0,24.294737][51.0,35.6][55.0,55.441666][56.0,67.73333][57.0,301.71112][58.0,85.60555][59.0,35.038094][60.0,26.64][61.0,26.5][62.0,22.6][63.0,22.183334][66.0,25.8][68.0,202.0][69.0,129.16][70.0,52.566666][71.0,156.68748][72.0,47.986378][73.0,999.0][74.0,89.78303][75.0,173.31503][76.0,27.310001][77.0,141.36139][7…	2-carbomethoxy-7,7-dimethyl-5,6-benzonorbornadiene [ C15H16O2, overall=63.75, CAS ID=117461-20-8 ]
Tetradecane (CAS) $$ n-Tetradecane $$ Isotetradecane $$ n - tetra - decane	2	Tetradecane (CAS) $$ n-Tetradecane $$ Isotetradecane $$ n - tetra - decane	10.9669	Tetradecane (CAS) $$ n-Tetradecane $$ Isotetradecane $$ n - tetra - decane	175	[41.0,146.00172][42.0,63.455425][43.0,482.72552][44.0,59.48571][45.0,42.308815][46.0,26.2][49.0,35.475002][50.0,47.149998][51.0,32.566666][52.0,47.5][53.0,41.636738][54.0,52.350002][55.0,196.11809][56.0,181.00005][57.0,999.0][58.0,65.617874][59.0,50.26][60.0,28.8][61.0,32.3][62.0,32.333332][63.0,26.025][64.0,36.7][65.0,33.9625][66.0,47.4][67.0,48.847496][68.0,30.287928][69.0,148.23651][70.0,142.1…	Tetradecane (CAS) $$ n-Tetradecane $$ Isotetradecane $$ n - tetra - decane [ C14H30, overall=57.97, CAS ID=629-59-4 ]
Heptadecanoic acid, trimethylsilyl ester $$ Trimethylsilyl heptadecanoate #	1	Heptadecanoic acid, trimethylsilyl ester $$ Trimethylsilyl heptadecanoate #	18.9	Heptadecanoic acid, trimethylsilyl ester $$ Trimethylsilyl heptadecanoate #	34	[41.0,31.200003][42.0,26.62][43.0,168.42001][44.0,28.225][45.0,30.014282][53.0,22.8][55.0,202.00002][56.0,36.3][57.0,778.75][58.0,31.2][59.0,25.66][61.0,59.181812][62.0,58.2][63.0,47.899998][65.0,29.0][67.0,56.333332][69.0,168.51668][71.0,973.72003][72.0,42.25][73.0,874.0794][74.0,86.71111][75.0,440.46967][76.0,33.99616][77.0,39.55625][78.0,31.3][79.0,44.7][80.0,46.949997][81.0,52.922226][83.0,75…	Heptadecanoic acid, trimethylsilyl ester $$ Trimethylsilyl heptadecanoate # [ C20H42O2Si, overall=79.83, CAS ID=55517-58-3 ]
Silane, dimethylpentyloxyoctadecyloxy-	1	Silane, dimethylpentyloxyoctadecyloxy-	24.0286	Silane, dimethylpentyloxyoctadecyloxy-	63	[43.0,43.4127][55.0,55.81587][57.0,103.46192][67.0,21.599998][69.0,44.96508][71.0,88.11429][73.0,234.3921][74.0,21.482544][75.0,58.25556][81.0,33.428566][83.0,58.092056][84.0,21.34][85.0,73.76509][95.0,61.32064][97.0,59.160324][98.0,21.368254][99.0,28.166666][101.0,55.784126][103.0,111.2][109.0,43.030155][111.0,30.703175][113.0,21.65][116.0,86.67937][117.0,74.150795][123.0,27.330156][129.0,199.60…	Silane, dimethylpentyloxyoctadecyloxy- [ C25H54O2Si, overall=66.85, CAS ID=999678-67-7 ]
PENTAN-1,3-DIOLDIISOBUTYRATE, 2,2,4-TRIMETHYL- $$ Kodaflex txib	1	PENTAN-1,3-DIOLDIISOBUTYRATE, 2,2,4-TRIMETHYL- $$ Kodaflex txib	13.3367	PENTAN-1,3-DIOLDIISOBUTYRATE, 2,2,4-TRIMETHYL- $$ Kodaflex txib	30	[41.0,53.300003][42.0,20.8][43.0,207.89667][45.0,22.8][50.0,26.9][55.0,75.74166][56.0,72.07895][57.0,529.2][66.0,21.1][68.0,38.3][69.0,121.26154][70.0,46.74167][71.0,999.0][72.0,45.796673][73.0,98.92777][74.0,25.5][75.0,91.38][76.0,33.75][77.0,30.449999][79.0,23.3][81.0,35.744446][82.0,65.5][83.0,89.3][84.0,97.299995][85.0,308.0][89.0,31.755554][91.0,31.05][92.0,22.4][93.0,44.425][94.0,27.7][95.0…	PENTAN-1,3-DIOLDIISOBUTYRATE, 2,2,4-TRIMETHYL- $$ Kodaflex txib [ C16H30O4, overall=70.03, CAS ID=6846-50-0 ]
Decane, 2-methyl- (CAS) $$ 2-Methyldecane $$ 2-Methyl-decane $$ n-C8H17CH(CH3)2	2	Decane, 2-methyl- (CAS) $$ 2-Methyldecane $$ 2-Methyl-decane $$ n-C8H17CH(CH3)2	12.0548	Decane, 2-methyl- (CAS) $$ 2-Methyldecane $$ 2-Methyl-decane $$ n-C8H17CH(CH3)2	42	[41.0,118.1125][42.0,66.01111][43.0,334.46088][44.0,108.1][45.0,72.5][46.0,103.3][47.0,54.8][49.0,22.25][50.0,68.522224][51.0,49.309998][52.0,39.166668][53.0,58.45][54.0,77.56][55.0,239.85135][56.0,162.92435][57.0,925.90234][58.0,107.46362][59.0,55.249992][60.0,27.8][61.0,46.833332][62.0,78.333336][63.0,101.524994][64.0,116.333336][65.0,64.3][66.0,172.63335][67.0,157.80908][68.0,110.65714][69.0,3…	Decane, 2-methyl- (CAS) $$ 2-Methyldecane $$ 2-Methyl-decane $$ n-C8H17CH(CH3)2 [ C11H24, overall=73.14, CAS ID=6975-98-0 ]
Octadecanoic acid $$ Stearic acid $$ n-Octadecanoic acid $$ Humko Industrene R	2	Octadecanoic acid $$ Stearic acid $$ n-Octadecanoic acid $$ Humko Industrene R	19.042	Octadecanoic acid $$ Stearic acid $$ n-Octadecanoic acid $$ Humko Industrene R	131	[41.0,236.81757][42.0,69.92976][43.0,546.82733][44.0,28.083717][45.0,49.21952][46.0,26.554546][50.0,28.384615][52.0,29.1][53.0,41.544533][54.0,80.06405][55.0,679.27014][56.0,184.45583][57.0,796.1434][58.0,41.51177][59.0,40.0379][60.0,710.7444][61.0,252.38094][62.0,26.961666][63.0,29.175758][64.0,27.050001][65.0,31.396297][66.0,28.842854][67.0,145.0217][68.0,103.548065][69.0,481.02066][70.0,164.31…	Octadecanoic acid $$ Stearic acid $$ n-Octadecanoic acid $$ Humko Industrene R [ C18H36O2, overall=93.20, CAS ID=57-11-4 ]
2-[14-Methyl 12-methoxy-7-oxopodocarpa-8,11,13-triene-19-oate)]ethyl acetate	1	2-[14-Methyl 12-methoxy-7-oxopodocarpa-8,11,13-triene-19-oate)]ethyl acetate	29.4667	2-[14-Methyl 12-methoxy-7-oxopodocarpa-8,11,13-triene-19-oate)]ethyl acetate	15	[41.0,135.5][43.0,312.5][44.0,285.16666][45.0,101.4][50.0,165.8][52.0,136.8][57.0,873.9][69.0,411.5][71.0,731.6][73.0,757.64][74.0,152.2][75.0,214.0][78.0,261.7][79.0,190.40001][81.0,236.2][84.0,178.3][85.0,429.6][87.0,78.03333][88.0,90.0][91.0,111.8][92.0,136.12][96.0,436.54004][99.0,335.23334][100.0,89.0][102.0,144.68333][103.0,203.75][105.0,136.2][108.0,112.5][111.0,194.4][113.0,232.1][114.0,1…	2-[14-Methyl 12-methoxy-7-oxopodocarpa-8,11,13-triene-19-oate)]ethyl acetate [ C23H31O6, overall=51.56, CAS ID=0-00-0 ]
1,1,1,3,3,3-Hexafluoropropan-2-one, o-methyloxime	1	1,1,1,3,3,3-Hexafluoropropan-2-one, o-methyloxime	9.305	1,1,1,3,3,3-Hexafluoropropan-2-one, o-methyloxime	20	[41.0,138.38][42.0,89.07894][43.0,216.93752][44.0,43.142857][45.0,32.4][53.0,52.82666][54.0,61.100006][55.0,202.62001][56.0,424.65][57.0,349.64285][58.0,163.65001][59.0,38.13333][60.0,48.675][63.0,23.05][67.0,117.74999][68.0,204.82002][69.0,790.385][70.0,178.03636][71.0,294.33334][72.0,47.375][73.0,422.45][74.0,39.1][76.0,26.1][77.0,65.81999][78.0,25.6][79.0,40.9][80.0,91.795][81.0,149.6][82.0,27…	1,1,1,3,3,3-Hexafluoropropan-2-one, o-methyloxime [ C4H3F6NO, overall=51.04, CAS ID=37882-69-2 ]
Silane, [(dimethylsilyl)methyl]trimethyl- $$ 2,2,4-Trimethyl-2,4-disilapentane	2	Silane, [(dimethylsilyl)methyl]trimethyl- $$ 2,2,4-Trimethyl-2,4-disilapentane	7.73238	Silane, [(dimethylsilyl)methyl]trimethyl- $$ 2,2,4-Trimethyl-2,4-disilapentane	176	[41.0,33.97934][42.0,32.13235][43.0,116.88458][44.0,34.97333][45.0,86.79694][47.0,37.092304][50.0,44.600002][51.0,31.866667][52.0,37.3][53.0,30.599998][54.0,68.325][55.0,56.551655][56.0,267.6553][57.0,75.42595][58.0,95.03779][59.0,49.64968][61.0,38.136356][62.0,21.3][66.0,23.0][67.0,46.233334][69.0,90.45954][70.0,46.135773][71.0,46.06501][72.0,38.66964][73.0,939.71216][74.0,84.30233][75.0,226.481…	Silane, [(dimethylsilyl)methyl]trimethyl- $$ 2,2,4-Trimethyl-2,4-disilapentane [ C6H18Si2, overall=59.64, CAS ID=1189-75-9 ]
Heptadecane (CAS) $$ n-Heptadecane $$ Normal-heptadecane $$ n - heptadecane	2	Heptadecane (CAS) $$ n-Heptadecane $$ Normal-heptadecane $$ n - heptadecane	15.4	Heptadecane (CAS) $$ n-Heptadecane $$ Normal-heptadecane $$ n - heptadecane	31	[41.0,168.47856][42.0,79.36667][43.0,481.01944][44.0,38.225002][45.0,61.86667][49.0,96.6][50.0,68.925][53.0,45.033337][54.0,41.85][55.0,282.01053][56.0,135.56429][57.0,950.74194][58.0,74.81111][59.0,114.43333][60.0,119.93333][61.0,231.1][62.0,44.25][64.0,53.6][65.0,60.800003][66.0,48.9][67.0,88.75001][68.0,54.120003][69.0,306.3423][70.0,181.3522][71.0,857.70966][72.0,64.04][73.0,308.56668][74.0,7…	Heptadecane (CAS) $$ n-Heptadecane $$ Normal-heptadecane $$ n - heptadecane [ C17H36, overall=68.19, CAS ID=629-78-7 ]
2,6-Dinitro-4,4'-di-tert-butylbiphenyl	1	2,6-Dinitro-4,4'-di-tert-butylbiphenyl	29.4529	2,6-Dinitro-4,4'-di-tert-butylbiphenyl	17	[41.0,99.9][44.0,242.725][50.0,116.0][51.0,118.9][52.0,149.96667][53.0,158.2][55.0,244.7][58.0,231.15][59.0,88.3][74.0,135.66667][75.0,214.0][76.0,243.1][77.0,260.3][78.0,177.1][79.0,361.9][81.0,229.35][85.0,411.5][86.0,128.0][87.0,122.299995][88.0,117.9][89.0,135.0][91.0,178.4][92.0,140.85][94.0,134.7][96.0,407.3][102.0,135.2][103.0,89.6][104.0,144.55][105.0,168.4][106.0,88.8][108.0,107.2][111.0…	2,6-Dinitro-4,4'-di-tert-butylbiphenyl [ C20H24N2O4, overall=52.40, CAS ID=999587-12-1 ]
(4.xi.,5S)-4,5-Dihydroxy-5-pentylpentanoic acid .gamma.-lactone	1	(4.xi.,5S)-4,5-Dihydroxy-5-pentylpentanoic acid .gamma.-lactone	6.96667	(4.xi.,5S)-4,5-Dihydroxy-5-pentylpentanoic acid .gamma.-lactone	9	[40.0,36.037502][41.0,66.7][42.0,41.63333][43.0,121.5][44.0,66.2][45.0,46.06667][47.0,23.6][50.0,34.600002][51.0,60.166668][55.0,85.5][56.0,53.233334][57.0,168.08571][59.0,22.4][60.0,26.15][61.0,21.6][66.0,61.633335][67.0,252.5625][68.0,73.36][69.0,132.43333][72.0,57.75][73.0,295.13333][74.0,35.1][75.0,181.7][76.0,27.633333][77.0,48.550003][84.0,69.675][91.0,22.75][93.0,20.35][94.0,29.966665][95.…	(4.xi.,5S)-4,5-Dihydroxy-5-pentylpentanoic acid .gamma.-lactone [ C10H18O3, overall=51.13, CAS ID=999144-84-3 ]
Nonadecane (CAS) $$ n-Nonadecane	2	Nonadecane (CAS) $$ n-Nonadecane	13.824	Nonadecane (CAS) $$ n-Nonadecane	158	[40.0,42.1][41.0,155.17422][42.0,56.812122][43.0,457.90875][44.0,52.984615][45.0,75.90666][46.0,42.1][47.0,52.5][48.0,21.5][49.0,29.0][50.0,75.91][51.0,103.825005][52.0,138.2][53.0,47.67368][54.0,75.32666][55.0,283.2541][56.0,152.07228][57.0,931.84564][58.0,64.69487][59.0,82.77814][60.0,76.82][61.0,53.36667][62.0,59.0][63.0,62.2][64.0,58.859997][65.0,46.12857][66.0,56.155556][67.0,125.27334][68.0…	Nonadecane (CAS) $$ n-Nonadecane [ C19H40, overall=75.11, CAS ID=629-92-5 ]
C33 botryococcane (8)	2	C33 botryococcane (8)	20.464	C33 botryococcane (8)	25	[41.0,30.857145][43.0,265.71335][44.0,70.625][45.0,34.2][49.0,63.25][50.0,123.4][51.0,39.5][55.0,158.3077][56.0,67.6][57.0,363.20004][58.0,39.085712][59.0,22.1][61.0,54.4][62.0,24.9][64.0,29.849998][67.0,43.6][69.0,248.82666][70.0,104.98461][71.0,969.84][72.0,65.02][73.0,154.7][74.0,25.7][76.0,32.033333][77.0,84.0][79.0,37.8][81.0,107.899994][82.0,42.6][83.0,136.33635][84.0,135.75][85.0,900.39594…	C33 botryococcane (8) [ C33H68, overall=68.67, CAS ID=999726-20-8 ]
Hexadecanoic acid, trimethylsilyl ester $$ Palmitic acid, trimethylsilyl ester	2	Hexadecanoic acid, trimethylsilyl ester $$ Palmitic acid, trimethylsilyl ester	18.0156	Hexadecanoic acid, trimethylsilyl ester $$ Palmitic acid, trimethylsilyl ester	262	[41.0,76.43179][42.0,28.254263][43.0,161.12215][44.0,21.2][45.0,47.40583][47.0,27.453623][54.0,20.300001][55.0,212.89232][56.0,43.24241][57.0,120.11182][58.0,23.519999][59.0,27.84853][60.0,23.7][61.0,43.13758][67.0,39.008327][68.0,20.9][69.0,101.95956][70.0,25.037815][71.0,39.45643][72.0,33.842037][73.0,889.8663][74.0,87.799614][75.0,655.9833][76.0,47.329742][77.0,31.63664][79.0,53.7][81.0,42.754…	Hexadecanoic acid, trimethylsilyl ester $$ Palmitic acid, trimethylsilyl ester [ C19H40O2Si, overall=94.72, CAS ID=55520-89-3 ]
1,2-Benzenedicarboxylic acid, diethyl ester (CAS) $$ Ethyl phthalate $$ Anozol	1	1,2-Benzenedicarboxylic acid, diethyl ester (CAS) $$ Ethyl phthalate $$ Anozol	13.3308	1,2-Benzenedicarboxylic acid, diethyl ester (CAS) $$ Ethyl phthalate $$ Anozol	13	[41.0,84.75][42.0,68.6][43.0,201.0][44.0,28.9][50.0,43.16][53.0,41.1][54.0,23.3][55.0,296.6][56.0,312.75][57.0,117.5][65.0,56.36667][66.0,23.833334][67.0,74.666664][68.0,64.475][69.0,205.35][70.0,149.25][72.0,88.8][74.0,30.2][75.0,83.1][76.0,55.824997][77.0,30.625][79.0,74.049995][81.0,100.5][82.0,86.675][83.0,308.76666][84.0,207.70001][86.0,77.5][87.0,53.9][88.0,22.4][89.0,21.4][91.0,35.6][92.0,…	1,2-Benzenedicarboxylic acid, diethyl ester (CAS) $$ Ethyl phthalate $$ Anozol [ C12H14O4, overall=86.69, CAS ID=84-66-2 ]
4,4'-Bipyridine $$ .gamma.,.gamma.'-Bipyridyl $$ .gamma.,.gamma.'-Dipyridyl	2	4,4'-Bipyridine $$ .gamma.,.gamma.'-Bipyridyl $$ .gamma.,.gamma.'-Dipyridyl	12.5065	4,4'-Bipyridine $$ .gamma.,.gamma.'-Bipyridyl $$ .gamma.,.gamma.'-Dipyridyl	46	[41.0,29.8][42.0,61.100002][43.0,224.6][44.0,31.2][45.0,27.1][50.0,65.117386][51.0,102.713036][52.0,50.74211][53.0,39.2][56.0,45.1][57.0,222.55][58.0,38.2][59.0,35.4][62.0,51.609997][63.0,30.85484][64.0,45.464283][65.0,31.350002][67.0,99.299995][68.0,159.28334][69.0,310.85][70.0,85.9][71.0,367.1][72.0,72.45][73.0,163.125][74.0,44.178783][75.0,68.557144][76.0,70.22173][77.0,48.536366][78.0,122.493…	4,4'-Bipyridine $$ .gamma.,.gamma.'-Bipyridyl $$ .gamma.,.gamma.'-Dipyridyl [ C10H8N2, overall=94.16, CAS ID=553-26-4 ]
N-[(R)-1-Phenylethyl]-2-(3,4-methylenedioxyphenyl)acetamide	2	N-[(R)-1-Phenylethyl]-2-(3,4-methylenedioxyphenyl)acetamide	10.3339	N-[(R)-1-Phenylethyl]-2-(3,4-methylenedioxyphenyl)acetamide	112	[42.0,57.333332][43.0,96.74401][44.0,59.099995][45.0,49.705][46.0,32.85][50.0,48.8][51.0,47.2][52.0,26.5][53.0,21.4][54.0,20.3][55.0,32.63333][56.0,58.45][57.0,94.39582][59.0,37.949997][60.0,27.680002][63.0,21.599998][64.0,20.0][65.0,46.55714][66.0,21.4][67.0,37.800003][68.0,41.2][69.0,104.833336][70.0,51.620007][71.0,98.44062][72.0,44.844822][73.0,279.50348][74.0,37.92609][75.0,50.966663][77.0,9…	N-[(R)-1-Phenylethyl]-2-(3,4-methylenedioxyphenyl)acetamide [ C17H17NO3, overall=70.30, CAS ID=999412-18-8 ]
Tetracosane (CAS) $$ n-Tetracosane $$ n - tetracosane	2	Tetracosane (CAS) $$ n-Tetracosane $$ n - tetracosane	16.3527	Tetracosane (CAS) $$ n-Tetracosane $$ n - tetracosane	150	[41.0,103.51498][42.0,66.49697][43.0,441.68164][44.0,66.18749][45.0,88.9125][46.0,34.9][47.0,32.3][49.0,75.03333][50.0,40.133335][51.0,57.725][52.0,100.45][53.0,46.21579][54.0,90.75714][55.0,274.83392][56.0,131.33513][57.0,917.8273][58.0,79.46216][59.0,83.482155][60.0,43.36667][61.0,52.125][62.0,53.922222][63.0,65.06][64.0,57.120003][65.0,59.5][66.0,50.899998][67.0,94.47777][68.0,89.39167][69.0,3…	Tetracosane (CAS) $$ n-Tetracosane $$ n - tetracosane [ C24H50, overall=75.78, CAS ID=646-31-1 ]
Cyclohexanol, 5-methyl-2-(1-methylethyl)- (CAS) $$ 3-p-Menthanol $$ DL-MENTHOL	2	Cyclohexanol, 5-methyl-2-(1-methylethyl)- (CAS) $$ 3-p-Menthanol $$ DL-MENTHOL	10.1724	Cyclohexanol, 5-methyl-2-(1-methylethyl)- (CAS) $$ 3-p-Menthanol $$ DL-MENTHOL	29	[41.0,250.32085][42.0,82.97692][43.0,635.0268][45.0,170.2][46.0,37.98][47.0,36.4][52.0,62.25][53.0,89.70001][54.0,49.625004][55.0,445.3629][56.0,233.78079][57.0,677.3607][58.0,159.6][59.0,93.175][60.0,84.350006][61.0,62.514286][62.0,51.1][65.0,44.425003][66.0,51.95][67.0,539.069][68.0,364.08932][69.0,981.07][70.0,274.3][71.0,740.0206][72.0,80.515785][74.0,86.975][76.0,53.45][77.0,110.6375][79.0,9…	Cyclohexanol, 5-methyl-2-(1-methylethyl)- (CAS) $$ 3-p-Menthanol $$ DL-MENTHOL [ C10H20O, overall=84.97, CAS ID=1490-04-6 ]
L-MENTHONE $$ CYCLOHEXANONE, 5-METHYL-2-(1-METHYLETHYL)- $$ DL-MENTHONE	2	L-MENTHONE $$ CYCLOHEXANONE, 5-METHYL-2-(1-METHYLETHYL)- $$ DL-MENTHONE	7.55431	L-MENTHONE $$ CYCLOHEXANONE, 5-METHYL-2-(1-METHYLETHYL)- $$ DL-MENTHONE	116	[40.0,90.860016][41.0,187.24463][42.0,180.83202][43.0,274.30417][44.0,95.525][45.0,283.16248][46.0,40.399998][47.0,24.84][48.0,25.900002][49.0,36.675][50.0,117.142845][51.0,167.50626][52.0,211.6][53.0,90.95002][54.0,36.00278][55.0,428.92642][56.0,320.8047][57.0,206.96777][58.0,405.1375][59.0,141.08125][60.0,49.166668][61.0,55.0][62.0,76.9923][63.0,64.833336][64.0,95.52857][65.0,34.57368][66.0,39.…	L-MENTHONE $$ CYCLOHEXANONE, 5-METHYL-2-(1-METHYLETHYL)- $$ DL-MENTHONE [ C10H18O, overall=87.15, CAS ID=10458-14-7 ]
Octadecanoic acid, trimethylsilyl ester $$ Stearic acid, trimethylsilyl ester	2	Octadecanoic acid, trimethylsilyl ester $$ Stearic acid, trimethylsilyl ester	19.8078	Octadecanoic acid, trimethylsilyl ester $$ Stearic acid, trimethylsilyl ester	256	[41.0,75.880554][42.0,27.762505][43.0,183.14935][44.0,21.3][45.0,40.248615][46.0,35.1][47.0,23.87347][53.0,28.666666][54.0,22.445456][55.0,226.65666][56.0,46.8383][57.0,163.16202][58.0,23.472559][59.0,26.142702][60.0,22.5][61.0,43.963863][67.0,43.816418][68.0,30.56154][69.0,124.99362][70.0,31.940954][71.0,64.083725][72.0,35.27338][73.0,864.5475][74.0,84.11749][75.0,617.71967][76.0,44.850197][77.0…	Octadecanoic acid, trimethylsilyl ester $$ Stearic acid, trimethylsilyl ester [ C21H44O2Si, overall=93.42, CAS ID=18748-91-9 ]
Eicosane (CAS) $$ n-Eicosane $$ Icosane $$ n - eicosane $$ n - icosane	2	Eicosane (CAS) $$ n-Eicosane $$ Icosane $$ n - eicosane $$ n - icosane	15.7961	Eicosane (CAS) $$ n-Eicosane $$ Icosane $$ n - eicosane $$ n - icosane	205	[41.0,101.51271][42.0,52.650658][43.0,418.46722][44.0,30.445454][45.0,33.5][46.0,39.5][49.0,22.05][50.0,40.300003][51.0,37.68][52.0,59.0][53.0,42.066666][54.0,31.473076][55.0,197.54047][56.0,106.8702][57.0,904.20306][58.0,41.91769][59.0,77.30953][60.0,26.800001][62.0,37.066666][64.0,27.25][65.0,60.471428][66.0,96.4][67.0,42.015793][68.0,39.797405][69.0,226.96204][70.0,146.64111][71.0,923.7537][72…	Eicosane (CAS) $$ n-Eicosane $$ Icosane $$ n - eicosane $$ n - icosane [ C20H42, overall=84.88, CAS ID=112-95-8 ]
2-METHYL-4-KETO-PENTAN-2-OL 1TMS	2	2-METHYL-4-KETO-PENTAN-2-OL 1TMS	6.04295	2-METHYL-4-KETO-PENTAN-2-OL 1TMS	277	[43.0,96.95234][44.0,69.6][45.0,49.53829][47.0,31.651154][50.0,76.35][51.0,73.675][55.0,23.3][57.0,168.64287][58.0,45.470367][59.0,21.597828][61.0,40.31673][71.0,98.25][72.0,119.65][73.0,419.68185][74.0,41.716732][75.0,306.09924][76.0,23.292097][77.0,24.084272][78.0,74.1][79.0,29.527271][83.0,176.56665][84.0,232.8][86.0,70.4][88.0,20.1][89.0,37.300003][91.0,41.725002][92.0,20.9][93.0,31.87143][97…	2-METHYL-4-KETO-PENTAN-2-OL 1TMS [ C9H20O2Si, overall=91.00, CAS ID=0-00-0 ]
3-Cyano-2-(4'-fluorophenyl)-6-phenyl-4-(trifluoromethyl)pyridine	1	3-Cyano-2-(4'-fluorophenyl)-6-phenyl-4-(trifluoromethyl)pyridine	26.68	3-Cyano-2-(4'-fluorophenyl)-6-phenyl-4-(trifluoromethyl)pyridine	10	[44.0,183.85][50.0,114.63334][52.0,114.0][57.0,730.8][59.0,112.25][73.0,713.86][74.0,92.1][78.0,166.7][79.0,179.4][81.0,224.5][85.0,390.1][87.0,94.7][88.0,112.399994][91.0,119.0][92.0,173.1][93.0,107.3][96.0,423.525][99.0,207.5][102.0,192.1][103.0,250.1][107.0,123.95][108.0,112.2][109.0,98.2][111.0,142.9][114.0,112.899994][119.0,188.875][122.0,110.3][125.0,254.5][126.0,24.0][128.0,59.0][132.0,754…	3-Cyano-2-(4'-fluorophenyl)-6-phenyl-4-(trifluoromethyl)pyridine [ C19H10F4N2, overall=57.77, CAS ID=999558-26-8 ]
Oleic acid, trimethylsilyl ester $$ Trimethylsilyl (9Z)-9-octadecenoate #	2	Oleic acid, trimethylsilyl ester $$ Trimethylsilyl (9Z)-9-octadecenoate #	19.5798	Oleic acid, trimethylsilyl ester $$ Trimethylsilyl (9Z)-9-octadecenoate #	237	[41.0,127.11447][42.0,37.624485][43.0,175.42824][44.0,24.675][45.0,46.427715][46.0,32.899998][47.0,31.959724][49.0,46.4][50.0,44.45][51.0,44.5][53.0,38.16558][54.0,95.405876][55.0,468.1662][56.0,93.30524][57.0,187.1094][58.0,23.760012][59.0,28.05617][60.0,59.4][61.0,53.633636][62.0,39.333332][65.0,22.100002][66.0,21.35][67.0,217.36763][68.0,93.030525][69.0,257.266][70.0,64.34823][71.0,102.82345][…	Oleic acid, trimethylsilyl ester $$ Trimethylsilyl (9Z)-9-octadecenoate # [ C21H42O2Si, overall=91.86, CAS ID=21556-26-3 ]
4-(3-Pyridyl)-1(2H)-phthalazinone	2	4-(3-Pyridyl)-1(2H)-phthalazinone	6.31905	4-(3-Pyridyl)-1(2H)-phthalazinone	21	[43.0,435.13333][44.0,140.725][45.0,185.2][46.0,26.4][51.0,209.95][54.0,204.15][56.0,178.9][57.0,273.83334][58.0,417.9][59.0,130.3909][61.0,120.6][62.0,44.2][66.0,22.8][70.0,106.8][72.0,100.7][76.0,67.2][77.0,204.775][78.0,107.2][80.0,49.466663][81.0,29.400002][82.0,55.5][85.0,61.566666][87.0,61.98][88.0,68.2][89.0,29.050001][90.0,67.8][91.0,47.949997][92.0,41.2][93.0,34.2][94.0,60.350002][95.0,6…	4-(3-Pyridyl)-1(2H)-phthalazinone [ C13H9N3O, overall=66.02, CAS ID=999243-95-1 ]
D-Fructose, 1,3,4,5,6-pentakis-O-(trimethylsilyl)-	1	D-Fructose, 1,3,4,5,6-pentakis-O-(trimethylsilyl)-	15.9912	D-Fructose, 1,3,4,5,6-pentakis-O-(trimethylsilyl)-	57	[41.0,69.95][43.0,197.73999][45.0,25.636364][50.0,119.2][55.0,197.86668][56.0,63.340004][57.0,590.35][58.0,61.3][59.0,29.7][65.0,49.1][66.0,22.8][67.0,30.7][69.0,167.78][70.0,68.17096][71.0,634.65][72.0,60.850002][73.0,968.2281][74.0,82.84527][75.0,135.62857][77.0,21.8][79.0,460.3][81.0,35.350002][82.0,41.9][83.0,111.96667][84.0,129.06667][85.0,538.26666][86.0,42.300003][89.0,22.5][91.0,44.3][93.…	D-Fructose, 1,3,4,5,6-pentakis-O-(trimethylsilyl)- [ C21H52O6Si5, overall=55.18, CAS ID=19126-98-8 ]
(+-)-(5S,9S)-5,9-Dimethylpentadecane	2	(+-)-(5S,9S)-5,9-Dimethylpentadecane	18.4812	(+-)-(5S,9S)-5,9-Dimethylpentadecane	96	[40.0,29.6][41.0,70.21818][42.0,88.38333][43.0,311.2367][44.0,53.188892][45.0,38.475][46.0,58.8][47.0,29.4][50.0,55.871426][51.0,50.7][52.0,28.949999][53.0,51.350002][54.0,33.3][55.0,154.24445][56.0,115.64286][57.0,900.6458][58.0,46.115547][59.0,67.25][60.0,76.200005][61.0,45.116665][62.0,32.616665][63.0,31.2][64.0,27.733332][65.0,40.625][66.0,61.15][67.0,84.38572][68.0,83.14286][69.0,235.60667][…	(+-)-(5S,9S)-5,9-Dimethylpentadecane [ C17H36, overall=58.34, CAS ID=999293-61-5 ]
Eicosanoic acid, trimethylsilyl ester $$ Arachidic acid, trimethylsilyl ester	1	Eicosanoic acid, trimethylsilyl ester $$ Arachidic acid, trimethylsilyl ester	21.4	Eicosanoic acid, trimethylsilyl ester $$ Arachidic acid, trimethylsilyl ester	44	[41.0,32.266663][43.0,131.17207][45.0,22.9][55.0,158.48181][56.0,34.542496][57.0,221.80684][58.0,21.7][59.0,22.98][61.0,23.924242][67.0,36.07727][68.0,20.95][69.0,160.1091][70.0,38.05484][71.0,175.35759][72.0,26.455172][73.0,691.3952][74.0,66.49286][75.0,432.9929][76.0,31.74103][77.0,24.631817][79.0,21.5][81.0,45.009094][82.0,24.949999][83.0,100.07273][84.0,48.429268][85.0,132.985][86.0,26.4][89.…	Eicosanoic acid, trimethylsilyl ester $$ Arachidic acid, trimethylsilyl ester [ C23H48O2Si, overall=90.44, CAS ID=55530-70-6 ]
2,3-bis(trimethylsilyloxy)pentane	1	2,3-bis(trimethylsilyloxy)pentane	22.5	2,3-bis(trimethylsilyloxy)pentane	18	[41.0,25.079998][42.0,23.7][43.0,48.65][45.0,81.100006][55.0,31.4][56.0,245.7][57.0,177.8][58.0,94.619995][59.0,137.81332][62.0,25.8][66.0,48.6][69.0,80.72857][70.0,20.3][71.0,198.4][72.0,26.683332][73.0,487.82][74.0,42.5][75.0,117.83999][76.0,54.4][77.0,174.3][81.0,55.800003][84.0,38.9][85.0,211.325][87.0,191.4375][88.0,35.8][93.0,26.7][95.0,34.6][99.0,200.06][100.0,23.000002][101.0,110.774994][…	2,3-bis(trimethylsilyloxy)pentane [ C11H28O2Si2, overall=52.40, CAS ID=999312-58-0 ]
Cholesterol trimethylsilyl ether $$ Silane, (cholesteryloxy)trimethyl-	2	Cholesterol trimethylsilyl ether $$ Silane, (cholesteryloxy)trimethyl-	26.9561	Cholesterol trimethylsilyl ether $$ Silane, (cholesteryloxy)trimethyl-	203	[41.0,74.350266][42.0,26.966667][43.0,202.01562][44.0,39.385715][45.0,30.68333][46.0,21.8][47.0,22.87143][51.0,23.8][52.0,23.9][53.0,32.094643][55.0,258.19104][56.0,54.245472][57.0,316.60593][58.0,26.686953][59.0,32.090828][60.0,53.5][61.0,34.91481][65.0,22.226664][67.0,156.60905][68.0,28.692553][69.0,213.27254][70.0,38.574287][71.0,192.0141][72.0,23.247368][73.0,553.50543][74.0,52.996643][75.0,3…	Cholesterol trimethylsilyl ether $$ Silane, (cholesteryloxy)trimethyl- [ C30H54OSi, overall=81.69, CAS ID=1856-05-9 ]
Hexadecanoic acid, 2,3-bis[(trimethylsilyl)oxy]propyl ester	2	Hexadecanoic acid, 2,3-bis[(trimethylsilyl)oxy]propyl ester	22.63	Hexadecanoic acid, 2,3-bis[(trimethylsilyl)oxy]propyl ester	257	[41.0,89.49781][42.0,36.244637][43.0,277.12695][44.0,25.772463][45.0,41.990963][46.0,21.6][50.0,39.7][53.0,24.812502][54.0,27.512722][55.0,247.0372][56.0,67.89289][57.0,496.46548][58.0,42.744698][59.0,55.542305][60.0,24.5][61.0,22.60244][67.0,50.44675][68.0,27.515574][69.0,166.00742][70.0,54.23439][71.0,340.6959][72.0,47.009228][73.0,754.2363][74.0,69.13174][75.0,171.65161][76.0,24.857141][77.0,2…	Hexadecanoic acid, 2,3-bis[(trimethylsilyl)oxy]propyl ester [ C25H54O4Si2, overall=92.30, CAS ID=1188-74-5 ]
Heneicosane (CAS) $$ n-Heneicosane $$ Henicosane $$ n - heneicosanene	2	Heneicosane (CAS) $$ n-Heneicosane $$ Henicosane $$ n - heneicosanene	20.8187	Heneicosane (CAS) $$ n-Heneicosane $$ Henicosane $$ n - heneicosanene	75	[41.0,53.122574][42.0,47.644447][43.0,277.99118][44.0,40.05][45.0,31.9][49.0,33.52][50.0,37.600002][53.0,30.966667][54.0,53.1][55.0,155.61963][56.0,84.76948][57.0,844.7667][58.0,38.1][59.0,49.016666][62.0,87.1][63.0,37.7][66.0,46.300003][67.0,57.87222][68.0,38.80952][69.0,275.8824][70.0,130.33391][71.0,956.6027][72.0,56.278263][73.0,161.75835][74.0,56.75][75.0,87.14286][76.0,26.766668][77.0,42.5]…	Heneicosane (CAS) $$ n-Heneicosane $$ Henicosane $$ n - heneicosanene [ C21H44, overall=81.19, CAS ID=629-94-7 ]
SYM-TETRAMETHYLDIPHENYLDISILOXANE $$ 1,1,3,3-Tetramethyl-1,3-diphenyldisiloxane	2	SYM-TETRAMETHYLDIPHENYLDISILOXANE $$ 1,1,3,3-Tetramethyl-1,3-diphenyldisiloxane	14.4973	SYM-TETRAMETHYLDIPHENYLDISILOXANE $$ 1,1,3,3-Tetramethyl-1,3-diphenyldisiloxane	37	[43.0,37.342857][45.0,32.866665][46.0,165.75][48.0,36.6][49.0,44.05][50.0,228.9][56.0,27.2][57.0,74.35][58.0,26.3][61.0,50.6][62.0,149.1][63.0,310.95][64.0,225.59999][65.0,143.35][66.0,282.2][71.0,105.13999][73.0,32.11579][74.0,24.15][75.0,24.6][76.0,38.6][77.0,229.29999][78.0,311.05][79.0,44.449997][80.0,57.95][81.0,95.65][82.0,145.75][84.0,27.400002][85.0,110.149994][89.0,370.56116][90.0,59.919…	SYM-TETRAMETHYLDIPHENYLDISILOXANE $$ 1,1,3,3-Tetramethyl-1,3-diphenyldisiloxane [ C16H22OSi2, overall=84.05, CAS ID=56-33-7 ]
(E,S)-3-Isopropyl-4-phenyl-5-hepten-2-one	1	(E,S)-3-Isopropyl-4-phenyl-5-hepten-2-one	8.32903	(E,S)-3-Isopropyl-4-phenyl-5-hepten-2-one	31	[41.0,74.875][43.0,289.38458][45.0,110.90908][47.0,42.376472][48.0,42.3][50.0,110.399994][51.0,142.4][52.0,73.3][53.0,63.68][54.0,31.7][55.0,193.33333][56.0,233.63336][57.0,958.43634][58.0,62.0][59.0,64.97001][60.0,50.02][61.0,57.66666][62.0,37.85][63.0,29.575][64.0,23.6][65.0,31.766668][66.0,47.65][67.0,146.76666][68.0,53.033337][69.0,334.05][70.0,144.85555][71.0,350.86426][72.0,62.46667][73.0,8…	(E,S)-3-Isopropyl-4-phenyl-5-hepten-2-one [ C16H22O, overall=57.22, CAS ID=999264-70-6 ]
2-Phenyl-3-(p-tolylamino)-6-methoxyquinoxaline	1	2-Phenyl-3-(p-tolylamino)-6-methoxyquinoxaline	27.1	2-Phenyl-3-(p-tolylamino)-6-methoxyquinoxaline	12	[41.0,124.7][44.0,188.54999][45.0,94.9][51.0,126.4][52.0,150.6][59.0,176.1][64.0,98.3][71.0,545.9][73.0,999.0][74.0,223.73332][75.0,189.9][76.0,82.2][78.0,182.1][79.0,254.9][83.0,558.8][84.0,147.0][85.0,367.325][87.0,124.7][88.0,93.8][91.0,96.850006][92.0,71.45][96.0,415.0][99.0,166.2][101.0,181.9][102.0,206.4][103.0,150.7][105.0,97.25][113.0,522.4][114.0,95.8][117.0,295.0][118.0,96.5][119.0,317.…	2-Phenyl-3-(p-tolylamino)-6-methoxyquinoxaline [ C22H19N3O, db=53.91, CAS ID=999556-97-9 ]
PALMITOLEIC ACID 1TMS $$ palmitoleic acid TMS ester	2	PALMITOLEIC ACID 1TMS $$ palmitoleic acid TMS ester	17.845	PALMITOLEIC ACID 1TMS $$ palmitoleic acid TMS ester	20	[41.0,112.66668][42.0,43.772728][43.0,137.12308][45.0,50.699997][47.0,36.54][53.0,37.350002][54.0,68.488884][55.0,366.13528][56.0,71.78124][57.0,137.40909][58.0,20.960001][59.0,28.937498][61.0,52.900005][67.0,154.73334][68.0,63.22001][69.0,200.76251][70.0,47.233326][71.0,86.10768][72.0,40.913334][73.0,952.675][74.0,96.810005][75.0,807.80505][76.0,69.27779][77.0,50.258823][79.0,46.005558][80.0,28.…	PALMITOLEIC ACID 1TMS $$ palmitoleic acid TMS ester [ C19H38O2Si, overall=83.05, CAS ID=999522-93-2 ]
Geranyl tiglate $$ Tiglic acid, geraniol ester	2	Geranyl tiglate $$ Tiglic acid, geraniol ester	14.5042	Geranyl tiglate $$ Tiglic acid, geraniol ester	71	[41.0,184.45003][42.0,40.612503][43.0,294.96667][44.0,38.949997][45.0,117.200005][46.0,156.09999][48.0,44.5][49.0,46.6][50.0,174.35454][51.0,39.8][52.0,44.100002][53.0,104.674545][54.0,41.422222][55.0,421.33868][56.0,155.71739][57.0,671.23334][58.0,91.92857][59.0,56.324997][60.0,22.0][61.0,65.1][62.0,45.12857][63.0,408.90002][64.0,231.0][65.0,173.8][66.0,308.8][67.0,180.70163][68.0,469.77887][69.…	Geranyl tiglate $$ Tiglic acid, geraniol ester [ C15H24O2, overall=82.03, CAS ID=7785-33-3 ]
1,8-Diphenyl-3,4,10,11-tetrahydro[1,4]dioxino[2,3-g:5,6-g']diisoquinoline	1	1,8-Diphenyl-3,4,10,11-tetrahydro[1,4]dioxino[2,3-g:5,6-g']diisoquinoline	29.9	1,8-Diphenyl-3,4,10,11-tetrahydro[1,4]dioxino[2,3-g:5,6-g']diisoquinoline	53	[41.0,28.646341][55.0,36.23902][57.0,646.8944][58.0,33.6375][69.0,24.484617][73.0,70.2][88.0,24.8][89.0,21.0][91.0,66.38182][96.0,21.3][97.0,34.6][103.0,38.5][105.0,37.56842][107.0,22.25][115.0,24.5][117.0,29.621738][119.0,35.766666][131.0,39.04572][132.0,23.364706][133.0,39.113888][134.0,28.05][135.0,63.86667][136.0,37.6][145.0,33.8][147.0,307.8863][148.0,43.48293][149.0,25.95][150.0,25.9][157.0…	1,8-Diphenyl-3,4,10,11-tetrahydro[1,4]dioxino[2,3-g:5,6-g']diisoquinoline [ C30H22N2O2, overall=66.12, CAS ID=57315-73-8 ]
.ALPHA.-D-GLUCOPYRANOSIDE, 1,3,4,6-TETRAKIS-O-(TRIMETHYLSILYL)-.BETA.-D-FRUC...	2	.ALPHA.-D-GLUCOPYRANOSIDE, 1,3,4,6-TETRAKIS-O-(TRIMETHYLSILYL)-.BETA.-D-FRUC...	23.4039	.ALPHA.-D-GLUCOPYRANOSIDE, 1,3,4,6-TETRAKIS-O-(TRIMETHYLSILYL)-.BETA.-D-FRUC...	103	[45.0,21.7][55.0,27.88][59.0,25.142857][69.0,29.79375][72.0,22.25][73.0,761.6087][74.0,65.024765][75.0,58.888348][78.0,25.0][81.0,21.05][89.0,21.875][99.0,25.9][101.0,24.52][103.0,204.94273][104.0,26.125][105.0,24.2][108.0,43.6][109.0,20.4][113.0,22.280003][114.0,30.9][115.0,20.7][117.0,45.17217][118.0,22.3][127.0,31.799997][129.0,154.18643][130.0,25.016665][131.0,32.36952][133.0,39.71373][135.0,…	.ALPHA.-D-GLUCOPYRANOSIDE, 1,3,4,6-TETRAKIS-O-(TRIMETHYLSILYL)-.BETA.-D-FRUC... [ C36H86O11Si8, overall=82.98, CAS ID=19159-25-2 ]
Octadecanoic acid, methyl ester (CAS) $$ Methyl stearate $$ Kemester 9718	2	Octadecanoic acid, methyl ester (CAS) $$ Methyl stearate $$ Kemester 9718	18.7091	Octadecanoic acid, methyl ester (CAS) $$ Methyl stearate $$ Kemester 9718	120	[41.0,70.33427][42.0,34.728577][43.0,219.12271][44.0,32.666668][50.0,67.0][53.0,22.142855][54.0,29.275][55.0,230.67264][56.0,61.533695][57.0,322.69376][58.0,33.575][59.0,58.52352][60.0,79.6][61.0,29.85][64.0,32.9][67.0,40.087498][68.0,27.583334][69.0,166.0118][70.0,51.665916][71.0,248.92194][72.0,34.11667][73.0,128.42][74.0,994.6049][75.0,238.70543][76.0,23.08][79.0,27.199999][81.0,38.895317][82.…	Octadecanoic acid, methyl ester (CAS) $$ Methyl stearate $$ Kemester 9718 [ C19H38O2, overall=87.57, CAS ID=112-61-8 ]
Mannose, 2,3,4,5,6-pentakis-O-(trimethylsilyl)-, D-	1	Mannose, 2,3,4,5,6-pentakis-O-(trimethylsilyl)-, D-	17.6267	Mannose, 2,3,4,5,6-pentakis-O-(trimethylsilyl)-, D-	60	[43.0,63.5][55.0,34.525][57.0,186.1][69.0,48.266666][70.0,25.150002][73.0,468.285][74.0,44.57833][75.0,43.89287][81.0,22.7][83.0,32.166668][85.0,20.6][87.0,48.500004][97.0,25.0][103.0,48.85167][111.0,20.9][117.0,56.93214][127.0,42.5][129.0,74.34][131.0,21.767857][132.0,26.6][133.0,37.63501][143.0,28.7][147.0,196.82666][148.0,30.591661][149.0,22.430912][155.0,30.966667][169.0,26.4][189.0,49.48167]…	Mannose, 2,3,4,5,6-pentakis-O-(trimethylsilyl)-, D- [ C21H52O6Si5, overall=90.76, CAS ID=6736-99-8 ]
Linalool, trimethylsilyl ether	2	Linalool, trimethylsilyl ether	9.31492	Linalool, trimethylsilyl ether	241	[41.0,115.47343][42.0,43.572727][43.0,186.42601][44.0,95.49613][45.0,96.92106][46.0,24.725][47.0,52.596203][49.0,29.333334][50.0,59.900005][51.0,53.444443][52.0,51.559998][53.0,72.23528][54.0,33.15][55.0,111.4933][56.0,102.71999][57.0,315.1][58.0,213.58752][59.0,54.140873][60.0,41.155552][61.0,50.753178][62.0,34.303844][63.0,29.95][64.0,41.733334][65.0,44.7647][66.0,31.529411][67.0,93.0824][68.0,…	Linalool, trimethylsilyl ether [ C13H26OSi, overall=79.60, CAS ID=999252-96-2 ]
Tricosane (CAS) $$ n-Tricosane $$ n - tricosane	2	Tricosane (CAS) $$ n-Tricosane $$ n - tricosane	15.0671	Tricosane (CAS) $$ n-Tricosane $$ n - tricosane	73	[41.0,153.37332][42.0,60.475006][43.0,539.3063][44.0,79.51667][45.0,65.055][49.0,35.9][50.0,56.766666][51.0,29.533335][52.0,168.2][53.0,53.66875][54.0,60.04][55.0,292.67697][56.0,148.33261][57.0,926.65216][58.0,108.26923][59.0,93.65][60.0,78.275][61.0,51.3][62.0,70.35][64.0,72.65][65.0,78.4][66.0,51.2][67.0,80.54118][68.0,84.490005][69.0,318.32584][70.0,175.85637][71.0,833.3492][72.0,69.85556][73…	Tricosane (CAS) $$ n-Tricosane $$ n - tricosane [ C23H48, overall=57.53, CAS ID=638-67-5 ]
9-Acetylphenanthrene $$ Ethanone, 1-(9-phenanthrenyl)-	1	9-Acetylphenanthrene $$ Ethanone, 1-(9-phenanthrenyl)-	16.9	9-Acetylphenanthrene $$ Ethanone, 1-(9-phenanthrenyl)-	11	[51.0,28.75][53.0,53.654545][55.0,488.9][61.0,95.6][63.0,38.5][64.0,30.233332][65.0,58.254543][67.0,116.577774][77.0,126.19][78.0,56.25][79.0,99.5][80.0,33.7][81.0,65.45][87.0,115.6][88.0,20.9][91.0,185.1182][92.0,36.04286][93.0,92.145454][94.0,41.3][95.0,127.337494][96.0,95.48571][105.0,107.979996][106.0,35.2][107.0,88.818184][108.0,38.32][109.0,183.09091][115.0,110.649994][116.0,38.0][121.0,86.…	9-Acetylphenanthrene $$ Ethanone, 1-(9-phenanthrenyl)- [ C16H12O, overall=56.30, CAS ID=2039-77-2 ]
2-Monostearin trimethylsilyl ether	2	2-Monostearin trimethylsilyl ether	23.8057	2-Monostearin trimethylsilyl ether	194	[41.0,72.96474][42.0,31.423006][43.0,219.53635][44.0,32.03889][45.0,32.958656][53.0,23.4][54.0,31.525421][55.0,197.18396][56.0,65.00455][57.0,316.33807][58.0,35.683933][59.0,55.86165][60.0,27.990421][61.0,26.080328][67.0,39.849007][68.0,26.767393][69.0,106.861916][70.0,40.03826][71.0,185.69345][72.0,36.193848][73.0,676.88763][74.0,59.367405][75.0,196.68906][76.0,22.82][77.0,28.353334][79.0,35.2][…	2-Monostearin trimethylsilyl ether [ C27H58O4Si2, overall=71.78, CAS ID=53336-13-3 ]
Cyclohexanone, 5-methyl-2-(1-methylethyl)-, trans- $$ p-Menthan-3-one, trans-	2	Cyclohexanone, 5-methyl-2-(1-methylethyl)-, trans- $$ p-Menthan-3-one, trans-	7.58	Cyclohexanone, 5-methyl-2-(1-methylethyl)-, trans- $$ p-Menthan-3-one, trans-	55	[40.0,87.85][41.0,197.09576][42.0,260.8813][43.0,324.6245][44.0,202.61426][45.0,166.3222][46.0,21.0][47.0,29.233332][49.0,20.9][50.0,68.82221][51.0,66.15][52.0,131.2][53.0,73.78182][54.0,36.135002][55.0,409.828][56.0,264.40665][57.0,182.33333][58.0,66.05][59.0,117.67777][60.0,44.166668][61.0,138.31999][62.0,52.550003][64.0,92.93333][65.0,42.463634][66.0,105.37144][67.0,128.05998][68.0,92.328575][…	Cyclohexanone, 5-methyl-2-(1-methylethyl)-, trans- $$ p-Menthan-3-one, trans- [ C10H18O, overall=75.22, CAS ID=89-80-5 ]
Di-(2-ethylhexyl)phthalate $$ 1,2-BENZENEDICARBOXYLIC ACID	2	Di-(2-ethylhexyl)phthalate $$ 1,2-BENZENEDICARBOXYLIC ACID	22.3	Di-(2-ethylhexyl)phthalate $$ 1,2-BENZENEDICARBOXYLIC ACID	83	[41.0,24.718515][43.0,63.756092][55.0,58.15904][56.0,33.236153][57.0,196.02292][69.0,34.88415][70.0,131.11087][71.0,194.98676][72.0,24.0][73.0,24.05][76.0,23.944445][83.0,62.736156][84.0,38.43373][104.0,37.040966][105.0,20.5][112.0,60.466286][113.0,120.956635][117.0,35.333332][132.0,23.558332][149.0,999.0][150.0,113.61447][167.0,390.18677][168.0,36.160236][279.0,91.86625]	Di-(2-ethylhexyl)phthalate $$ 1,2-BENZENEDICARBOXYLIC ACID [ C24H38O4, overall=93.71, CAS ID=117-81-7 ]
.beta.-Citronellol, trimethylsilyl ether	2	.beta.-Citronellol, trimethylsilyl ether	9.80512	.beta.-Citronellol, trimethylsilyl ether	137	[41.0,135.42746][42.0,45.076004][43.0,300.37143][44.0,38.666668][45.0,72.03826][47.0,45.843967][49.0,24.7][51.0,85.350006][52.0,356.23337][53.0,53.486366][54.0,41.20625][55.0,224.11017][56.0,87.18846][57.0,248.81767][58.0,56.52175][59.0,91.585144][60.0,28.91][61.0,64.04156][62.0,23.4][63.0,31.733332][64.0,30.4][65.0,43.752632][67.0,403.54004][68.0,115.78084][69.0,477.42725][70.0,154.34167][71.0,2…	.beta.-Citronellol, trimethylsilyl ether [ C13H28OSi, overall=84.00, CAS ID=999258-24-3 ]
testosterone-M2	1	testosterone-M2	12.75	testosterone-M2	24	[42.0,105.612495][43.0,151.475][45.0,45.178947][47.0,21.5][53.0,25.55][54.0,21.7][55.0,64.933334][56.0,49.2375][57.0,520.35][58.0,22.0][59.0,35.190907][60.0,23.049997][63.0,38.1][65.0,21.5][66.0,30.5][67.0,58.0][69.0,224.47144][70.0,57.016666][71.0,472.09998][72.0,44.558334][73.0,662.9875][74.0,58.081825][75.0,81.369995][76.0,28.883333][77.0,131.23044][78.0,57.025][79.0,46.63333][80.0,24.2][81.0,…	testosterone-M2 [ C19H24O4, overall=59.03, CAS ID=0-00-0 ]
9,12-Octadecadienoic acid (Z,Z)-, trimethylsilyl ester	2	9,12-Octadecadienoic acid (Z,Z)-, trimethylsilyl ester	19.5284	9,12-Octadecadienoic acid (Z,Z)-, trimethylsilyl ester	88	[41.0,121.461395][42.0,34.3][43.0,113.575][44.0,32.300003][45.0,51.976814][46.0,32.6][47.0,31.560003][53.0,47.34937][54.0,171.43411][55.0,448.2888][56.0,66.36364][57.0,539.4][58.0,35.45][59.0,28.306816][61.0,56.25806][62.0,30.3][65.0,33.865337][66.0,34.199997][67.0,497.6954][68.0,188.88063][69.0,237.9278][70.0,126.1][71.0,999.0][72.0,37.709373][73.0,994.74884][74.0,99.92665][75.0,922.58496][76.0,…	9,12-Octadecadienoic acid (Z,Z)-, trimethylsilyl ester [ C21H40O2Si, overall=84.73, CAS ID=56259-07-5 ]
Tridecane (CAS) $$ n-Tridecane $$ Tridecane, n- $$ n - tri - decanene	2	Tridecane (CAS) $$ n-Tridecane $$ Tridecane, n- $$ n - tri - decanene	11.5554	Tridecane (CAS) $$ n-Tridecane $$ Tridecane, n- $$ n - tri - decanene	101	[41.0,174.91739][42.0,96.12321][43.0,604.2207][44.0,83.118744][45.0,62.44347][46.0,33.566666][47.0,61.2][49.0,59.228573][50.0,53.24][51.0,75.475][52.0,80.85][53.0,69.53334][54.0,45.815384][55.0,247.31291][56.0,212.61446][57.0,964.70886][58.0,101.354164][59.0,60.860004][60.0,44.233334][61.0,37.266666][62.0,40.475][63.0,33.725][64.0,43.68][65.0,34.68572][66.0,25.25][67.0,92.58236][68.0,112.838455][…	Tridecane (CAS) $$ n-Tridecane $$ Tridecane, n- $$ n - tri - decanene [ C13H28, overall=61.04, CAS ID=629-50-5 ]
(3S,4R)-3,4-O-Isopropylidene-5-cyano-1-pentene	2	(3S,4R)-3,4-O-Isopropylidene-5-cyano-1-pentene	7.06974	(3S,4R)-3,4-O-Isopropylidene-5-cyano-1-pentene	76	[40.0,48.24286][41.0,312.3][42.0,241.13335][43.0,166.54704][44.0,137.575][45.0,91.083786][46.0,37.0][47.0,48.714287][48.0,29.466665][49.0,28.6][50.0,50.172726][51.0,67.892586][52.0,78.64][53.0,22.766668][55.0,67.8][56.0,452.59998][57.0,193.35002][58.0,271.6][59.0,78.694435][60.0,36.100002][61.0,45.4647][62.0,37.763638][63.0,47.9][64.0,22.7][65.0,43.931248][66.0,46.243996][67.0,302.325][68.0,45.8]…	(3S,4R)-3,4-O-Isopropylidene-5-cyano-1-pentene [ C9H13NO2, overall=80.82, CAS ID=999101-06-6 ]
Benzene, [(2-chloroethyl)sulfonyl]- $$ Sulfone, 2-chloroethyl phenyl	2	Benzene, [(2-chloroethyl)sulfonyl]- $$ Sulfone, 2-chloroethyl phenyl	14.8318	Benzene, [(2-chloroethyl)sulfonyl]- $$ Sulfone, 2-chloroethyl phenyl	88	[41.0,20.8][42.0,25.75185][43.0,51.0][44.0,22.4875][45.0,56.631397][46.0,346.16028][47.0,21.652382][48.0,72.82529][49.0,97.02906][50.0,495.04208][51.0,21.657145][55.0,43.666668][56.0,47.825][57.0,109.66923][58.0,57.923855][60.0,38.08489][61.0,115.42502][62.0,318.43866][63.0,700.24316][64.0,493.87952][65.0,321.8011][66.0,621.1886][67.0,30.387648][69.0,32.554546][70.0,47.08][71.0,185.46666][72.0,39…	Benzene, [(2-chloroethyl)sulfonyl]- $$ Sulfone, 2-chloroethyl phenyl [ C8H9ClO2S, overall=52.19, CAS ID=938-09-0 ]
2,2'-Bipyridine $$ .alpha.,.alpha.'-Bipyridine $$ .alpha.,.alpha.'-Bipyridyl	1	2,2'-Bipyridine $$ .alpha.,.alpha.'-Bipyridine $$ .alpha.,.alpha.'-Bipyridyl	11.9256	2,2'-Bipyridine $$ .alpha.,.alpha.'-Bipyridine $$ .alpha.,.alpha.'-Bipyridyl	43	[41.0,84.376915][42.0,55.4][43.0,289.63333][45.0,24.75][46.0,20.2][50.0,53.303123][51.0,84.78836][52.0,42.303223][53.0,48.620003][54.0,32.43333][55.0,182.06][56.0,83.71999][57.0,388.55716][58.0,31.666666][59.0,46.8][61.0,22.6][63.0,26.4][64.0,36.435005][65.0,35.2375][66.0,20.0][67.0,85.48334][68.0,94.97][69.0,345.84283][70.0,112.9625][71.0,485.4555][72.0,42.7][73.0,184.1375][74.0,41.805264][75.0,…	2,2'-Bipyridine $$ .alpha.,.alpha.'-Bipyridine $$ .alpha.,.alpha.'-Bipyridyl [ C10H8N2, overall=77.54, CAS ID=366-18-7 ]
Tetradecanoic acid, trimethylsilyl ester $$ Trimethylsilyl myristate #	1	Tetradecanoic acid, trimethylsilyl ester $$ Trimethylsilyl myristate #	16.1	Tetradecanoic acid, trimethylsilyl ester $$ Trimethylsilyl myristate #	36	[41.0,42.18285][42.0,20.8][43.0,121.13715][44.0,23.9][45.0,29.369999][55.0,155.16174][56.0,47.38519][57.0,253.31937][58.0,77.375][59.0,27.15][61.0,31.673527][67.0,32.39655][68.0,24.95][69.0,149.96283][70.0,47.2][71.0,204.16][72.0,35.686207][73.0,991.0969][74.0,93.20284][75.0,516.6][76.0,50.0][77.0,39.884][79.0,61.6][81.0,46.973335][82.0,28.75][83.0,74.78333][84.0,59.90858][85.0,184.63431][86.0,30…	Tetradecanoic acid, trimethylsilyl ester $$ Trimethylsilyl myristate # [ C17H36O2Si, overall=54.70, CAS ID=18603-17-3 ]
Hexadecane, 2,6,11,15-tetramethyl- $$ Crocetane	2	Hexadecane, 2,6,11,15-tetramethyl- $$ Crocetane	16.8273	Hexadecane, 2,6,11,15-tetramethyl- $$ Crocetane	22	[41.0,116.07728][42.0,51.28667][43.0,442.0455][44.0,46.27143][45.0,27.299997][53.0,38.144447][54.0,49.55][55.0,294.17145][56.0,193.00455][57.0,933.8455][58.0,48.707695][59.0,292.9][60.0,115.4][65.0,33.55][66.0,31.4][67.0,91.31334][68.0,62.75][69.0,347.3591][70.0,176.60909][71.0,885.5455][72.0,130.69374][73.0,198.75][74.0,93.46667][75.0,139.5][77.0,42.466663][78.0,134.36665][79.0,69.72857][80.0,68…	Hexadecane, 2,6,11,15-tetramethyl- $$ Crocetane [ C20H42, overall=58.64, CAS ID=504-44-9 ]
Gusation A $$ Bayer 16259 $$ Gusathion A $$ Ethyl Guthion $$ Guthion ethyl	1	Gusation A $$ Bayer 16259 $$ Gusathion A $$ Ethyl Guthion $$ Guthion ethyl	31.3	Gusation A $$ Bayer 16259 $$ Gusathion A $$ Ethyl Guthion $$ Guthion ethyl	27	[41.0,46.95][44.0,162.56924][45.0,53.8][50.0,48.533337][51.0,121.2][57.0,109.0][58.0,118.9][59.0,45.966663][73.0,196.03333][74.0,139.25][77.0,268.95][78.0,107.27999][79.0,92.5][80.0,62.225][81.0,63.666668][82.0,81.9][87.0,69.13333][88.0,44.15][89.0,46.38][91.0,66.275][92.0,44.274998][94.0,27.2][96.0,303.0][99.0,98.3][101.0,47.5][102.0,58.8][103.0,109.325005][104.0,24.0][105.0,47.0][106.0,38.1][11…	Gusation A $$ Bayer 16259 $$ Gusathion A $$ Ethyl Guthion $$ Guthion ethyl [ C12H16N3O3PS2, overall=51.00, CAS ID=2642-71-9 ]
cis-Vaccenic acid	2	cis-Vaccenic acid	18.8339	cis-Vaccenic acid	56	[41.0,260.1161][42.0,70.082146][43.0,379.1481][44.0,25.439999][45.0,54.181137][46.0,24.705263][50.0,27.922724][51.0,23.4][53.0,77.20536][54.0,238.15004][55.0,996.1751][56.0,371.51822][57.0,537.1523][58.0,34.55714][59.0,31.840384][60.0,169.09465][61.0,46.095745][62.0,25.15714][63.0,31.91515][64.0,26.744001][65.0,48.305664][66.0,52.44422][67.0,418.2822][68.0,284.8232][69.0,857.45184][70.0,390.45892…	cis-Vaccenic acid [ C18H34O2, overall=84.73, CAS ID=506-17-2 ]
3,7-Dioxa-2,8-disilanonane, 2,2,8,8-tetramethyl-5-[(trimethylsilyl)oxy]- (CAS)	2	3,7-Dioxa-2,8-disilanonane, 2,2,8,8-tetramethyl-5-[(trimethylsilyl)oxy]- (CAS)	9.37571	3,7-Dioxa-2,8-disilanonane, 2,2,8,8-tetramethyl-5-[(trimethylsilyl)oxy]- (CAS)	177	[41.0,40.600002][43.0,59.25715][44.0,31.4][45.0,69.0924][46.0,23.0][55.0,38.237503][56.0,40.399998][57.0,43.9][58.0,51.2][59.0,62.329308][61.0,20.7][67.0,24.300001][68.0,30.375][69.0,97.659996][72.0,31.575][73.0,993.0108][74.0,85.69351][75.0,92.15906][82.0,24.0][85.0,54.7][86.0,25.7][88.0,21.2][89.0,27.972218][93.0,32.275][98.0,24.4][99.0,22.2][101.0,50.82298][103.0,310.5449][104.0,31.763933][105…	3,7-Dioxa-2,8-disilanonane, 2,2,8,8-tetramethyl-5-[(trimethylsilyl)oxy]- (CAS) [ C12H32O3Si3, overall=91.66, CAS ID=6787-10-6 ]
CYCLOHEXADECAN, PERDEUTERO- $$ CYCLOHEXADECANE	2	CYCLOHEXADECAN, PERDEUTERO- $$ CYCLOHEXADECANE	14.91	CYCLOHEXADECAN, PERDEUTERO- $$ CYCLOHEXADECANE	110	[42.0,63.159817][43.0,144.63335][44.0,36.74118][45.0,97.46168][46.0,593.581][47.0,35.603397][48.0,118.38163][49.0,144.65651][50.0,696.2402][51.0,26.718306][55.0,55.699997][56.0,24.533333][57.0,135.25][58.0,90.12109][59.0,22.7][60.0,53.53646][61.0,160.48726][62.0,448.74362][63.0,823.3464][64.0,541.99994][65.0,345.6136][66.0,638.68005][67.0,32.93038][68.0,43.2][69.0,66.18889][70.0,41.649998][71.0,6…	CYCLOHEXADECAN, PERDEUTERO- $$ CYCLOHEXADECANE [ C16D32, overall=58.33, CAS ID=999248-65-4 ]
Docosane (CAS) $$ n-Docosane $$ C22H46 STANDARD $$ Normal-docosane	2	Docosane (CAS) $$ n-Docosane $$ C22H46 STANDARD $$ Normal-docosane	16.447	Docosane (CAS) $$ n-Docosane $$ C22H46 STANDARD $$ Normal-docosane	149	[41.0,97.34696][42.0,43.805267][43.0,395.9531][44.0,45.433334][45.0,65.81][46.0,50.600002][49.0,50.7][50.0,47.485714][51.0,46.22222][52.0,27.8][53.0,48.2][54.0,57.1][55.0,248.39822][56.0,126.56785][57.0,913.2034][58.0,44.900005][59.0,105.38333][60.0,45.600002][61.0,58.449997][62.0,66.05][63.0,36.425][64.0,79.2][65.0,46.650005][66.0,64.174995][67.0,96.149994][68.0,54.494286][69.0,281.46167][70.0,1…	Docosane (CAS) $$ n-Docosane $$ C22H46 STANDARD $$ Normal-docosane [ C22H46, overall=71.80, CAS ID=629-97-0 ]
1,3-Bis(2,3-dimethoxyphenyl)propyne	2	1,3-Bis(2,3-dimethoxyphenyl)propyne	15.9	1,3-Bis(2,3-dimethoxyphenyl)propyne	34	[41.0,81.0][44.0,22.95][45.0,30.791307][46.0,89.52859][48.0,34.196556][50.0,126.89643][53.0,63.3][55.0,59.3][56.0,97.6][57.0,180.45][58.0,72.98667][60.0,26.527271][62.0,120.01852][64.0,24.853848][66.0,65.55714][72.0,22.05][73.0,783.687][74.0,130.41335][75.0,62.174194][76.0,581.2633][77.0,66.696434][78.0,92.63214][81.0,63.9][82.0,21.709091][90.0,78.296425][91.0,64.0][92.0,28.027584][94.0,33.096153…	1,3-Bis(2,3-dimethoxyphenyl)propyne [ C19H20O4, overall=53.16, CAS ID=999488-94-7 ]
Hexadecane, 2,6,10,14-tetramethyl- (CAS) $$ Phytane $$ Phytan	2	Hexadecane, 2,6,10,14-tetramethyl- (CAS) $$ Phytane $$ Phytan	16.2247	Hexadecane, 2,6,10,14-tetramethyl- (CAS) $$ Phytane $$ Phytan	162	[41.0,91.7143][42.0,40.57846][43.0,407.2323][44.0,32.730003][45.0,33.45714][46.0,28.766668][49.0,36.9][50.0,32.266663][51.0,40.08][52.0,29.0][53.0,36.5][54.0,48.739998][55.0,207.48361][56.0,103.42749][57.0,909.0356][58.0,40.679317][59.0,133.41667][60.0,142.31667][61.0,45.36][62.0,31.95][63.0,48.0][64.0,31.8][65.0,44.17692][66.0,29.2][67.0,54.899994][68.0,30.892307][69.0,232.6216][70.0,151.55441][…	Hexadecane, 2,6,10,14-tetramethyl- (CAS) $$ Phytane $$ Phytan [ C20H42, overall=89.57, CAS ID=638-36-8 ]
pentadecane $$ CH3(CH2)13CH3 $$ N-PENTADECANE	2	pentadecane $$ CH3(CH2)13CH3 $$ N-PENTADECANE	11.7847	pentadecane $$ CH3(CH2)13CH3 $$ N-PENTADECANE	85	[41.0,131.57858][42.0,62.79791][43.0,473.56967][44.0,39.176193][45.0,69.94167][47.0,42.75][50.0,32.733334][51.0,30.66][52.0,43.35][53.0,48.2625][54.0,61.61111][55.0,220.81793][56.0,157.46059][57.0,933.1682][58.0,51.831238][59.0,63.444443][60.0,42.1][61.0,33.239998][62.0,35.4][63.0,30.9][64.0,42.100002][65.0,27.780003][66.0,44.4][67.0,56.939995][68.0,51.54706][69.0,241.9889][70.0,168.28313][71.0,9…	pentadecane $$ CH3(CH2)13CH3 $$ N-PENTADECANE [ C15H32, overall=57.56, CAS ID=629-62-9 ]
3,7,11,14,18-Pentaoxa-2,19-disilaeicosane, 2,2,19,19-tetramethyl-	2	3,7,11,14,18-Pentaoxa-2,19-disilaeicosane, 2,2,19,19-tetramethyl-	23.67	3,7,11,14,18-Pentaoxa-2,19-disilaeicosane, 2,2,19,19-tetramethyl-	20	[41.0,135.115][42.0,57.124996][43.0,411.85498][44.0,55.68667][45.0,56.784996][47.0,20.55][53.0,27.679998][54.0,41.129997][55.0,376.79495][56.0,103.03685][57.0,654.4176][58.0,67.19412][59.0,87.994446][60.0,40.676926][61.0,43.618748][67.0,89.71112][68.0,43.000004][69.0,237.25264][70.0,75.79445][71.0,364.38892][72.0,50.245457][73.0,819.74493][74.0,88.465004][75.0,324.81583][76.0,33.346153][77.0,45.0…	3,7,11,14,18-Pentaoxa-2,19-disilaeicosane, 2,2,19,19-tetramethyl- [ C17H40O5Si2, overall=60.03, CAS ID=999629-24-8 ]
2-(1,3-Dioxolan-2-yl)-1-(2-furyl)ethene	2	2-(1,3-Dioxolan-2-yl)-1-(2-furyl)ethene	9.80526	2-(1,3-Dioxolan-2-yl)-1-(2-furyl)ethene	19	[40.0,36.8][41.0,123.96667][42.0,96.6][43.0,384.0][44.0,32.9][45.0,93.100006][50.0,58.533337][51.0,99.880005][52.0,193.5][53.0,118.05][54.0,55.3][55.0,180.54999][56.0,176.45714][57.0,952.4211][58.0,157.6][59.0,89.4][60.0,24.0][61.0,25.9][63.0,30.55][64.0,25.0][65.0,65.01666][66.0,87.75][67.0,56.300003][68.0,49.7][69.0,289.7][70.0,245.07501][71.0,912.04736][72.0,117.3][73.0,271.05][74.0,65.833336]…	2-(1,3-Dioxolan-2-yl)-1-(2-furyl)ethene [ C9H10O3, overall=56.68, CAS ID=999098-24-2 ]
Pentadecane (CAS) $$ n-Pentadecane $$ CH3(CH2)13CH3 $$ .n - penta - decane	2	Pentadecane (CAS) $$ n-Pentadecane $$ CH3(CH2)13CH3 $$ .n - penta - decane	16.9784	Pentadecane (CAS) $$ n-Pentadecane $$ CH3(CH2)13CH3 $$ .n - penta - decane	37	[40.0,37.75][41.0,202.985][42.0,72.723076][43.0,458.04874][44.0,144.51999][45.0,135.0][47.0,20.0][49.0,57.85][50.0,55.579998][51.0,66.38333][52.0,160.3][53.0,94.78][54.0,38.7][55.0,405.3][56.0,222.48001][57.0,935.5081][58.0,59.7][59.0,78.26667][61.0,188.3][62.0,68.36667][64.0,94.23334][65.0,36.4][66.0,84.5][67.0,169.86667][68.0,243.73334][69.0,398.28073][70.0,137.03749][71.0,771.1558][72.0,77.8][…	Pentadecane (CAS) $$ n-Pentadecane $$ CH3(CH2)13CH3 $$ .n - penta - decane [ C15H32, overall=54.41, CAS ID=629-62-9 ]
Citronellyl propionate $$ 6-Octen-1-ol, 3,7-dimethyl-, propanoate (CAS)	2	Citronellyl propionate $$ 6-Octen-1-ol, 3,7-dimethyl-, propanoate (CAS)	11.8392	Citronellyl propionate $$ 6-Octen-1-ol, 3,7-dimethyl-, propanoate (CAS)	51	[41.0,249.37433][42.0,54.725][43.0,536.975][44.0,168.375][45.0,43.6][49.0,134.8][50.0,101.48333][51.0,43.542854][52.0,121.475006][53.0,73.34118][54.0,74.725][55.0,373.81155][56.0,264.56363][57.0,541.10913][58.0,52.7][59.0,45.6][62.0,93.1][63.0,142.15][64.0,37.4][65.0,126.899994][67.0,437.28195][68.0,293.8163][69.0,843.2608][70.0,113.549995][71.0,467.96667][73.0,537.728][74.0,77.861534][75.0,119.8…	Citronellyl propionate $$ 6-Octen-1-ol, 3,7-dimethyl-, propanoate (CAS) [ C13H24O2, overall=70.87, CAS ID=141-14-0 ]
Nonane, 5-butyl- $$ 5-Butylnonane $$ 5-n-Butylnonane	1	Nonane, 5-butyl- $$ 5-Butylnonane $$ 5-n-Butylnonane	9.73182	Nonane, 5-butyl- $$ 5-Butylnonane $$ 5-n-Butylnonane	22	[41.0,101.28462][42.0,69.055][43.0,461.43182][44.0,40.483334][45.0,49.8][50.0,23.2][52.0,63.95][53.0,37.06923][54.0,42.170002][55.0,207.72859][56.0,296.795][57.0,928.3727][58.0,112.36469][59.0,39.383335][61.0,28.0][62.0,78.4][63.0,52.4][66.0,64.8][67.0,47.88889][68.0,108.08823][69.0,406.2][70.0,226.07002][71.0,914.74554][72.0,68.98667][73.0,552.06665][74.0,53.86667][75.0,133.7][77.0,70.46667][80.…	Nonane, 5-butyl- $$ 5-Butylnonane $$ 5-n-Butylnonane [ C13H28, db=62.06, CAS ID=17312-63-9 ]
Butane-1,3-diol, 1-methylene-3-methyl-, bis(trimethylsilyl)ether	1	Butane-1,3-diol, 1-methylene-3-methyl-, bis(trimethylsilyl)ether	8.09211	Butane-1,3-diol, 1-methylene-3-methyl-, bis(trimethylsilyl)ether	38	[41.0,26.433334][43.0,74.707695][44.0,64.5][45.0,30.063635][47.0,39.6][52.0,40.2][55.0,30.323078][56.0,26.514286][57.0,207.3][58.0,31.1][59.0,22.033335][69.0,39.06667][70.0,23.366667][71.0,96.659996][72.0,23.737501][73.0,546.471][74.0,47.829727][75.0,104.68377][77.0,28.84][79.0,51.0][83.0,33.1][84.0,23.299997][85.0,58.625][86.0,27.6][93.0,30.7][95.0,43.344448][98.0,27.75][99.0,24.757143][101.0,20…	Butane-1,3-diol, 1-methylene-3-methyl-, bis(trimethylsilyl)ether [ C12H28O2Si2, overall=81.96, CAS ID=117201-96-4 ]
N-Ethynyl-.alpha.,.alpha.'-bipyrrole $$ Dipyrrolo[1,2-a:2',1'-c]pyrazine (CAS)	1	N-Ethynyl-.alpha.,.alpha.'-bipyrrole $$ Dipyrrolo[1,2-a:2',1'-c]pyrazine (CAS)	11.5304	N-Ethynyl-.alpha.,.alpha.'-bipyrrole $$ Dipyrrolo[1,2-a:2',1'-c]pyrazine (CAS)	46	[41.0,67.76875][42.0,54.54][43.0,230.32307][44.0,71.95][45.0,67.0][50.0,51.086365][51.0,88.17335][52.0,45.383335][53.0,52.324997][54.0,48.5][55.0,125.39089][56.0,118.65454][57.0,337.7][58.0,30.4][59.0,28.05][61.0,23.4][63.0,31.8][64.0,31.936363][65.0,27.433332][67.0,56.085712][68.0,66.1381][69.0,248.51875][70.0,110.9][71.0,356.29333][72.0,78.25][73.0,181.34169][74.0,46.07143][75.0,76.48334][76.0,…	N-Ethynyl-.alpha.,.alpha.'-bipyrrole $$ Dipyrrolo[1,2-a:2',1'-c]pyrazine (CAS) [ C10H8N2, overall=61.30, CAS ID=211-55-2 ]
Diethyl ester of cis-1,2-Epoxy-4-methyl-3-oxopent-1-ylphosphoric acid	1	Diethyl ester of cis-1,2-Epoxy-4-methyl-3-oxopent-1-ylphosphoric acid	6.20909	Diethyl ester of cis-1,2-Epoxy-4-methyl-3-oxopent-1-ylphosphoric acid	11	[43.0,999.0][44.0,143.3][45.0,51.2][49.0,41.5][51.0,60.63333][53.0,40.471428][54.0,348.3818][55.0,327.87274][59.0,49.7][60.0,33.2][61.0,249.42][62.0,46.969997][63.0,53.1][64.0,21.983335][68.0,27.7][73.0,408.80002][74.0,38.45][75.0,98.1][78.0,145.1][80.0,30.7][81.0,37.9][86.0,274.35][87.0,107.15][89.0,37.4][90.0,89.55455][91.0,28.0][92.0,40.090908][93.0,34.1][95.0,36.15][97.0,39.7][99.0,62.5][102.…	Diethyl ester of cis-1,2-Epoxy-4-methyl-3-oxopent-1-ylphosphoric acid [ C10H19O5P, overall=56.55, CAS ID=84561-49-9 ]
3-Cyclohexylidenecyclohexene	1	3-Cyclohexylidenecyclohexene	21.6562	3-Cyclohexylidenecyclohexene	32	[41.0,70.77143][42.0,52.512505][43.0,71.2][44.0,27.0][45.0,52.190002][50.0,25.2][51.0,24.45][53.0,39.933334][54.0,36.3][55.0,154.4][56.0,189.5][57.0,206.31667][58.0,47.36][59.0,210.76085][60.0,21.6][61.0,24.733335][65.0,21.3][66.0,42.033337][67.0,233.5][68.0,218.95][69.0,335.08334][70.0,219.5][72.0,45.36667][73.0,628.5][74.0,75.55][75.0,120.92857][76.0,24.7][77.0,53.666668][78.0,25.1][79.0,318.5]…	3-Cyclohexylidenecyclohexene [ C12H18, overall=52.27, CAS ID=999091-22-2 ]
Nonacosane (CAS) $$ n-Nonacosane $$ n - nonacosane $$ Celidoniol, deoxy- (CAS)	2	Nonacosane (CAS) $$ n-Nonacosane $$ n - nonacosane $$ Celidoniol, deoxy- (CAS)	16.595	Nonacosane (CAS) $$ n-Nonacosane $$ n - nonacosane $$ Celidoniol, deoxy- (CAS)	40	[41.0,64.28667][42.0,35.133335][43.0,335.69547][44.0,67.7][45.0,69.28001][49.0,122.1][50.0,81.95][52.0,163.1][53.0,35.600002][54.0,78.23334][55.0,195.71666][56.0,150.40572][57.0,933.72754][58.0,134.08][59.0,63.345455][60.0,35.0][61.0,47.3][64.0,22.6][65.0,33.0][67.0,98.916664][68.0,50.42][69.0,315.99707][70.0,182.17001][71.0,909.6947][72.0,72.084206][73.0,241.84][74.0,192.38][75.0,262.65002][76.0…	Nonacosane (CAS) $$ n-Nonacosane $$ n - nonacosane $$ Celidoniol, deoxy- (CAS) [ C29H60, overall=77.75, CAS ID=630-03-5 ]
2,3'-Dipyridyl $$ 2,3'-Bipyridyl $$ 2,3'-Bipyridine $$ 2,3'-Dipyridine	1	2,3'-Dipyridyl $$ 2,3'-Bipyridyl $$ 2,3'-Bipyridine $$ 2,3'-Dipyridine	12.0865	2,3'-Dipyridyl $$ 2,3'-Bipyridyl $$ 2,3'-Bipyridine $$ 2,3'-Dipyridine	37	[41.0,123.19999][42.0,68.433334][43.0,221.78][44.0,100.56666][47.0,23.1][50.0,59.417244][51.0,90.35556][52.0,45.01305][53.0,42.57143][54.0,48.31428][55.0,123.6][56.0,133.07501][57.0,587.6053][58.0,35.566666][59.0,45.100002][61.0,29.7][62.0,37.0][63.0,67.725006][64.0,46.5125][65.0,32.81][66.0,30.3][67.0,117.887505][68.0,245.37997][69.0,659.0334][70.0,122.09285][71.0,634.5214][72.0,69.22][73.0,341.…	2,3'-Dipyridyl $$ 2,3'-Bipyridyl $$ 2,3'-Bipyridine $$ 2,3'-Dipyridine [ C10H8N2, overall=77.06, CAS ID=581-50-0 ]
Sulfurous acid, 2-ethylhexyl undecyl ester	2	Sulfurous acid, 2-ethylhexyl undecyl ester	12.8692	Sulfurous acid, 2-ethylhexyl undecyl ester	26	[41.0,125.48261][42.0,47.74286][43.0,427.26154][44.0,33.7][45.0,28.2][46.0,37.7][50.0,31.5][51.0,107.63333][52.0,53.2][53.0,74.9875][54.0,80.1][55.0,230.47728][56.0,172.11176][57.0,927.5384][58.0,106.957146][60.0,46.1][61.0,34.85][62.0,72.6][63.0,99.2][64.0,129.1][65.0,43.3][67.0,97.1875][68.0,201.9909][69.0,484.74094][70.0,174.3842][71.0,928.54614][72.0,74.99999][73.0,391.7667][74.0,45.359997][7…	Sulfurous acid, 2-ethylhexyl undecyl ester [ C19H40O3S, overall=81.65, CAS ID=999571-16-6 ]
Pentadecane, 2,6,10-trimethyl- $$ 2,6,10-Trimethylpentadecane #	1	Pentadecane, 2,6,10-trimethyl- $$ 2,6,10-Trimethylpentadecane #	14.28	Pentadecane, 2,6,10-trimethyl- $$ 2,6,10-Trimethylpentadecane #	10	[41.0,106.28889][42.0,76.8][43.0,408.39996][44.0,78.8][45.0,39.75][46.0,39.95][47.0,47.7][50.0,58.649998][51.0,40.7][53.0,93.5][54.0,84.03333][55.0,350.7][56.0,251.3][57.0,990.41][58.0,34.9][59.0,71.525][62.0,93.55][63.0,65.0][64.0,52.63333][65.0,43.7][66.0,81.025][67.0,122.83751][68.0,70.9][69.0,250.3][70.0,89.024994][71.0,548.0889][72.0,87.833336][73.0,111.46667][74.0,374.0][75.0,154.6][76.0,65…	Pentadecane, 2,6,10-trimethyl- $$ 2,6,10-Trimethylpentadecane # [ C18H38, overall=59.14, CAS ID=3892-00-0 ]
6-Octen-1-ol, 3,7-dimethyl-, formate (CAS) $$ Citronellyl formate	2	6-Octen-1-ol, 3,7-dimethyl-, formate (CAS) $$ Citronellyl formate	9.40106	6-Octen-1-ol, 3,7-dimethyl-, formate (CAS) $$ Citronellyl formate	94	[41.0,309.3808][42.0,53.864998][43.0,192.375][44.0,98.5][45.0,152.16667][46.0,34.366665][47.0,41.624996][50.0,55.21539][51.0,60.67627][52.0,49.033333][53.0,99.91548][54.0,39.293842][55.0,468.95282][56.0,251.02792][57.0,324.75][58.0,120.1][59.0,95.52223][60.0,60.433334][61.0,36.1][62.0,42.133335][63.0,35.011112][64.0,35.3][65.0,36.22325][66.0,61.72856][67.0,355.19675][68.0,309.5914][69.0,979.316][…	6-Octen-1-ol, 3,7-dimethyl-, formate (CAS) $$ Citronellyl formate [ C11H20O2, overall=92.70, CAS ID=105-85-1 ]
i-Propyl dodecanoate	1	i-Propyl dodecanoate	13.656	i-Propyl dodecanoate	25	[41.0,186.77144][42.0,122.24999][43.0,588.19476][44.0,86.5][45.0,98.7][53.0,47.5][54.0,93.6][55.0,511.81427][56.0,277.44284][57.0,751.10767][59.0,194.64801][60.0,716.932][61.0,262.1625][63.0,135.1][65.0,76.5][66.0,91.8][67.0,217.62502][68.0,178.03333][69.0,433.35][70.0,221.14546][71.0,871.5307][73.0,655.6056][74.0,103.31875][75.0,267.3][76.0,98.125][77.0,165.8][78.0,198.9][79.0,130.1][80.0,50.0][…	i-Propyl dodecanoate [ C15H30O2, overall=61.52, CAS ID=999298-36-4 ]
Octadecane (CAS) $$ n-Octadecane $$ Octadecan $$ n - octadecane	2	Octadecane (CAS) $$ n-Octadecane $$ Octadecan $$ n - octadecane	16.4158	Octadecane (CAS) $$ n-Octadecane $$ Octadecan $$ n - octadecane	82	[41.0,127.450005][42.0,50.299995][43.0,468.4944][44.0,44.11429][45.0,44.6125][46.0,42.35][48.0,20.7][49.0,24.2][50.0,48.775][51.0,31.400002][52.0,270.5][53.0,50.363636][55.0,293.4861][56.0,133.48749][57.0,967.9781][58.0,64.05556][59.0,72.812][61.0,37.166668][62.0,44.13333][63.0,25.4][64.0,31.2][65.0,42.199997][66.0,29.5][67.0,60.13572][68.0,46.65333][69.0,296.2727][70.0,162.26135][71.0,884.7476][…	Octadecane (CAS) $$ n-Octadecane $$ Octadecan $$ n - octadecane [ C18H38, overall=68.31, CAS ID=593-45-3 ]
1,2-Butanediol, bis(trimethylsilyl)-	1	1,2-Butanediol, bis(trimethylsilyl)-	6.89	1,2-Butanediol, bis(trimethylsilyl)-	10	[43.0,225.6][44.0,73.5][45.0,59.271427][47.0,34.050003][53.0,32.4][56.0,114.600006][59.0,26.0][61.0,56.5][66.0,44.63333][70.0,51.1][72.0,33.6][73.0,885.25][74.0,79.74444][75.0,219.54443][76.0,40.5][77.0,81.63333][78.0,34.2][80.0,23.9][81.0,36.7][83.0,34.9][84.0,41.4][86.0,52.95][88.0,23.425][91.0,23.5][95.0,82.5][96.0,26.0][98.0,36.8][99.0,38.0][101.0,26.2][103.0,35.6][105.0,25.3][108.0,31.766668…	1,2-Butanediol, bis(trimethylsilyl)- [ C10H26O2Si2, overall=66.50, CAS ID=999272-91-1 ]
2,2'-Bipyridine (CAS) $$ 2,2'-Bipyridyl $$ 2,2-Bipyridine $$ 2,2'-Dipyridyl	1	2,2'-Bipyridine (CAS) $$ 2,2'-Bipyridyl $$ 2,2-Bipyridine $$ 2,2'-Dipyridyl	11.5333	2,2'-Bipyridine (CAS) $$ 2,2'-Bipyridyl $$ 2,2-Bipyridine $$ 2,2'-Dipyridyl	9	[41.0,79.566666][42.0,54.2][43.0,282.78336][50.0,57.012505][51.0,112.68889][52.0,42.142857][53.0,45.95][55.0,179.60002][57.0,392.86002][59.0,33.7][61.0,22.4][64.0,37.0][65.0,34.45][67.0,191.9][68.0,57.5][69.0,135.4][70.0,90.600006][71.0,336.4][73.0,322.225][74.0,52.975][75.0,115.93333][76.0,46.4][77.0,81.18][78.0,153.3111][79.0,77.7][80.0,46.85][81.0,187.4][82.0,150.6][83.0,280.43332][84.0,117.04…	2,2'-Bipyridine (CAS) $$ 2,2'-Bipyridyl $$ 2,2-Bipyridine $$ 2,2'-Dipyridyl [ C10H8N2, overall=93.63, CAS ID=366-18-7 ]
2-Oxovaleric acid, tert-butyldimethylsilyl ester	1	2-Oxovaleric acid, tert-butyldimethylsilyl ester	7.07143	2-Oxovaleric acid, tert-butyldimethylsilyl ester	14	[40.0,89.36666][41.0,54.0][42.0,126.0][43.0,406.61996][44.0,265.7667][45.0,119.422226][46.0,41.9][47.0,76.525][48.0,33.6][49.0,56.966663][51.0,131.09999][52.0,356.95][53.0,26.0][54.0,68.2][55.0,199.5][56.0,109.45][57.0,293.96002][58.0,437.6][59.0,70.240005][61.0,68.43845][62.0,58.8][63.0,51.0][64.0,75.6][65.0,43.833332][66.0,142.4][67.0,558.9][68.0,199.6][69.0,999.0][70.0,280.8][71.0,133.33333][7…	2-Oxovaleric acid, tert-butyldimethylsilyl ester [ C11H22O3Si, overall=54.78, CAS ID=999262-56-8 ]
A-TERPINEOL TMS $$ P-MENTH-1-EN-8-OL 8-TMS	2	A-TERPINEOL TMS $$ P-MENTH-1-EN-8-OL 8-TMS	10.1154	A-TERPINEOL TMS $$ P-MENTH-1-EN-8-OL 8-TMS	39	[41.0,97.62499][42.0,42.0][43.0,532.85][45.0,69.69473][46.0,32.574997][47.0,32.489468][49.0,23.1][50.0,122.6][51.0,49.8][53.0,34.8][54.0,44.2][55.0,320.7][57.0,739.56665][58.0,46.5][59.0,50.72273][60.0,26.400002][61.0,37.149998][65.0,40.75][66.0,33.2][67.0,96.488884][68.0,55.15][69.0,374.9][70.0,174.4][71.0,915.1333][72.0,126.25][73.0,914.2128][74.0,89.63333][75.0,328.3359][76.0,39.545002][77.0,9…	A-TERPINEOL TMS $$ P-MENTH-1-EN-8-OL 8-TMS [ C13H26OSi, overall=76.19, CAS ID=57304-99-1 ]
Dodecane, 4,6-dimethyl- $$ 4,6-Dimethyldodecane #	2	Dodecane, 4,6-dimethyl- $$ 4,6-Dimethyldodecane #	12.8844	Dodecane, 4,6-dimethyl- $$ 4,6-Dimethyldodecane #	211	[41.0,139.09254][42.0,61.485718][43.0,548.8463][44.0,40.516666][45.0,48.26875][46.0,101.299995][47.0,30.0][48.0,20.6][49.0,45.875][50.0,65.91914][51.0,40.84324][52.0,48.179996][53.0,44.16477][54.0,32.110523][55.0,241.94313][56.0,142.28812][57.0,963.51276][58.0,67.82188][59.0,30.224998][60.0,71.3625][62.0,54.78][63.0,67.65][64.0,37.758335][65.0,30.171429][66.0,213.32501][67.0,56.218033][68.0,48.96…	Dodecane, 4,6-dimethyl- $$ 4,6-Dimethyldodecane # [ C14H30, overall=56.01, CAS ID=61141-72-8 ]
Geranyl acetate $$ 2,6-Octadien-1-ol, 3,7-dimethyl-, acetate, (E)- (CAS)	1	Geranyl acetate $$ 2,6-Octadien-1-ol, 3,7-dimethyl-, acetate, (E)- (CAS)	10.3692	Geranyl acetate $$ 2,6-Octadien-1-ol, 3,7-dimethyl-, acetate, (E)- (CAS)	13	[41.0,162.93332][42.0,28.8][43.0,289.63336][44.0,39.7][45.0,29.6][47.0,34.6][51.0,25.1][53.0,57.025][54.0,35.9][55.0,130.03334][56.0,155.40001][57.0,88.15][58.0,486.9][59.0,48.0][60.0,46.85][61.0,37.8][65.0,29.059998][67.0,138.84][68.0,288.36926][69.0,999.0][70.0,94.53333][71.0,231.0][72.0,43.3][74.0,50.125][75.0,152.6][76.0,65.9][77.0,69.875][78.0,26.6][79.0,52.25][80.0,115.776924][81.0,100.9][8…	Geranyl acetate $$ 2,6-Octadien-1-ol, 3,7-dimethyl-, acetate, (E)- (CAS) [ C12H20O2, overall=66.55, CAS ID=105-87-3 ]
13-Docosenamide, (Z)- $$ Erucylamide $$ Erucyl amide $$ (Z)-13-Docosenamide	1	13-Docosenamide, (Z)- $$ Erucylamide $$ Erucyl amide $$ (Z)-13-Docosenamide	23.9968	13-Docosenamide, (Z)- $$ Erucylamide $$ Erucyl amide $$ (Z)-13-Docosenamide	31	[41.0,98.26129][42.0,26.509525][43.0,220.83665][44.0,66.81739][45.0,21.7][53.0,27.35][54.0,72.50001][55.0,459.52258][56.0,99.43869][57.0,399.1549][58.0,29.842855][59.0,999.0][60.0,213.81937][61.0,24.6][67.0,153.28065][68.0,64.41072][69.0,378.35806][70.0,90.5613][71.0,321.47916][72.0,824.3323][73.0,131.06252][78.0,45.6][79.0,38.072727][80.0,26.2][81.0,156.89034][82.0,104.49032][83.0,280.42902][84.…	13-Docosenamide, (Z)- $$ Erucylamide $$ Erucyl amide $$ (Z)-13-Docosenamide [ C22H43NO, overall=75.20, CAS ID=112-84-5 ]
Amine, N,N,N-tris((trimethylsilyloxy)ethyl)-	2	Amine, N,N,N-tris((trimethylsilyloxy)ethyl)-	13.7918	Amine, N,N,N-tris((trimethylsilyloxy)ethyl)-	49	[41.0,226.3][42.0,33.66][43.0,319.5][44.0,31.35][45.0,45.204548][46.0,121.083336][48.0,32.425][49.0,39.7][50.0,141.1][51.0,32.75][53.0,83.299995][54.0,79.4][56.0,56.925003][58.0,34.45][59.0,56.880436][60.0,34.65][61.0,40.25][62.0,105.98572][63.0,197.09999][64.0,148.37143][65.0,98.0875][66.0,208.55716][67.0,273.45][68.0,109.9][69.0,237.9][70.0,34.893333][71.0,502.5][72.0,23.733335][73.0,562.6204][…	Amine, N,N,N-tris((trimethylsilyloxy)ethyl)- [ C15H39NO3Si3, overall=90.05, CAS ID=20836-42-4 ]
1-(1-METHOXYCARBONYLETHYL)-4-(2-METHYL-2-TRIMETHYLSILYLOXYPROPYL)BENZENE	2	1-(1-METHOXYCARBONYLETHYL)-4-(2-METHYL-2-TRIMETHYLSILYLOXYPROPYL)BENZENE	6.29485	1-(1-METHOXYCARBONYLETHYL)-4-(2-METHYL-2-TRIMETHYLSILYLOXYPROPYL)BENZENE	136	[41.0,31.526087][42.0,29.650002][43.0,89.50728][44.0,34.256363][45.0,65.546074][47.0,33.9303][49.0,30.5][50.0,36.266666][51.0,37.059998][53.0,94.3][54.0,59.659996][55.0,52.235714][56.0,228.82848][57.0,52.5911][58.0,86.54151][59.0,37.996433][60.0,20.4][61.0,34.11196][69.0,72.92527][70.0,44.990196][71.0,33.184616][72.0,36.50385][73.0,918.3197][74.0,81.67728][75.0,219.07791][76.0,22.15091][77.0,101.…	1-(1-METHOXYCARBONYLETHYL)-4-(2-METHYL-2-TRIMETHYLSILYLOXYPROPYL)BENZENE [ C17H28O3Si, overall=58.23, CAS ID=999478-18-9 ]
1,2-Benzenedicarboxylic acid, bis(2-methylpropyl) ester (CAS) $$ Palatinol IC	2	1,2-Benzenedicarboxylic acid, bis(2-methylpropyl) ester (CAS) $$ Palatinol IC	16.3273	1,2-Benzenedicarboxylic acid, bis(2-methylpropyl) ester (CAS) $$ Palatinol IC	55	[41.0,46.57368][43.0,33.233334][45.0,22.1][46.0,27.0][50.0,26.7][55.0,52.35][56.0,41.837204][57.0,227.51636][58.0,23.666666][59.0,30.3][60.0,97.0][61.0,31.0][62.0,32.3][63.0,79.6][65.0,47.77692][66.0,113.0][69.0,68.1][70.0,53.4][71.0,351.5][73.0,238.36316][74.0,37.86][75.0,38.41875][76.0,45.155][77.0,38.64][78.0,81.9][81.0,44.05][82.0,20.9][85.0,304.2][91.0,43.0][93.0,28.579308][95.0,161.0][98.0,…	1,2-Benzenedicarboxylic acid, bis(2-methylpropyl) ester (CAS) $$ Palatinol IC [ C16H22O4, overall=54.90, CAS ID=84-69-5 ]
1-Decene, 4-methyl- (CAS) $$ 4-Methyl-1-decene $$ 4-METHYL-1-DECENE #	1	1-Decene, 4-methyl- (CAS) $$ 4-Methyl-1-decene $$ 4-METHYL-1-DECENE #	14.1714	1-Decene, 4-methyl- (CAS) $$ 4-Methyl-1-decene $$ 4-METHYL-1-DECENE #	14	[41.0,74.88][42.0,70.46][43.0,362.6143][44.0,36.35][45.0,59.0][52.0,23.8][53.0,29.150002][55.0,270.41998][56.0,197.95003][57.0,958.1071][58.0,123.13334][60.0,35.4][61.0,37.5][64.0,98.1][65.0,55.0][66.0,24.3][67.0,273.24997][68.0,64.950005][69.0,592.47504][70.0,230.04997][71.0,887.65][72.0,65.525][73.0,186.875][74.0,47.86667][76.0,50.4][79.0,67.55][81.0,93.700005][82.0,112.47777][83.0,297.79166][8…	1-Decene, 4-methyl- (CAS) $$ 4-Methyl-1-decene $$ 4-METHYL-1-DECENE # [ C11H22, overall=50.60, CAS ID=13151-29-6 ]
Phenyl-pentamethyl-disiloxane $$ 1,1,1,3,3-Pentamethyl-3-phenyldisiloxane #	2	Phenyl-pentamethyl-disiloxane $$ 1,1,1,3,3-Pentamethyl-3-phenyldisiloxane #	7.92593	Phenyl-pentamethyl-disiloxane $$ 1,1,1,3,3-Pentamethyl-3-phenyldisiloxane #	81	[45.0,22.40909][59.0,23.237501][73.0,156.81][74.0,22.699999][77.0,36.4][83.0,27.1][89.0,82.22134][91.0,20.833334][97.0,126.61559][105.0,35.69343][107.0,26.3][110.0,61.1][121.0,21.736362][131.0,27.672218][133.0,20.7][134.0,62.1][135.0,93.69999][136.0,26.2][147.0,155.05173][148.0,37.381485][149.0,23.654547][179.0,31.697334][184.0,85.8][193.0,254.22594][194.0,51.443577][195.0,24.882433][207.0,25.949…	Phenyl-pentamethyl-disiloxane $$ 1,1,1,3,3-Pentamethyl-3-phenyldisiloxane # [ C11H20OSi2, overall=74.51, CAS ID=14920-92-4 ]
2-Fluorobenzoic acid, 4-nitrophenyl ester	1	2-Fluorobenzoic acid, 4-nitrophenyl ester	6	2-Fluorobenzoic acid, 4-nitrophenyl ester	26	[52.0,121.350006][55.0,217.76155][59.0,44.8][65.0,21.5][79.0,99.64444][80.0,24.650002][87.0,75.7][93.0,574.2692][94.0,47.44616][95.0,219.11539][96.0,36.477776][103.0,192.9][104.0,22.0][111.0,34.5][119.0,40.0][123.0,999.0][124.0,82.21153][125.0,375.4885][126.0,40.144][127.0,109.63333][141.0,32.6][159.0,20.8][165.0,89.4154][167.0,37.9][207.0,38.266666][253.0,38.228573][281.0,41.8][327.0,26.45][331.…	2-Fluorobenzoic acid, 4-nitrophenyl ester [ C13H8FNO4, overall=63.54, CAS ID=999349-72-6 ]
3'-methyl-2,6-dinitro-5'-t-butylbiphenyl	1	3'-methyl-2,6-dinitro-5'-t-butylbiphenyl	9.39047	3'-methyl-2,6-dinitro-5'-t-butylbiphenyl	21	[41.0,82.4][42.0,36.066666][43.0,90.7][44.0,28.6][45.0,60.9][53.0,30.8][54.0,29.025002][55.0,44.7][56.0,92.7][57.0,280.88][58.0,57.03333][67.0,48.4][68.0,57.85][69.0,237.0][70.0,70.6][71.0,352.8333][72.0,37.525][77.0,38.85][80.0,34.949997][82.0,53.0][83.0,56.11667][84.0,77.63333][85.0,210.175][86.0,31.4][91.0,36.6][93.0,117.7][94.0,28.1][95.0,22.7][96.0,36.6][98.0,46.5][99.0,103.44546][105.0,20.9…	3'-methyl-2,6-dinitro-5'-t-butylbiphenyl [ C17H18N2O4, overall=88.53, CAS ID=111220-32-7 ]
Citronellyl acetate $$ 6-Octen-1-ol, 3,7-dimethyl-, acetate (CAS) $$ Cephreine	2	Citronellyl acetate $$ 6-Octen-1-ol, 3,7-dimethyl-, acetate (CAS) $$ Cephreine	10.7807	Citronellyl acetate $$ 6-Octen-1-ol, 3,7-dimethyl-, acetate (CAS) $$ Cephreine	57	[41.0,409.61917][42.0,96.42][43.0,714.1047][44.0,135.03333][45.0,128.26364][47.0,63.7][50.0,148.9][51.0,151.13335][52.0,90.9][53.0,147.28517][54.0,100.73334][55.0,430.149][56.0,367.53842][57.0,323.45456][58.0,325.98][59.0,105.82666][60.0,41.5][61.0,59.891663][62.0,83.9][63.0,55.7][64.0,99.2][65.0,73.15][66.0,112.71665][67.0,496.61853][68.0,351.13388][69.0,874.8229][70.0,221.43478][71.0,418.97693]…	Citronellyl acetate $$ 6-Octen-1-ol, 3,7-dimethyl-, acetate (CAS) $$ Cephreine [ C12H22O2, overall=73.73, CAS ID=150-84-5 ]
2,6-Octadien-1-ol, 3,7-dimethyl-, propanoate, (E)- $$ Geranyl propionate	1	2,6-Octadien-1-ol, 3,7-dimethyl-, propanoate, (E)- $$ Geranyl propionate	12.087	2,6-Octadien-1-ol, 3,7-dimethyl-, propanoate, (E)- $$ Geranyl propionate	23	[41.0,153.23001][42.0,28.699999][43.0,397.03635][44.0,28.375][45.0,40.2][50.0,73.6][51.0,53.899998][52.0,28.2][53.0,59.21904][54.0,27.2][55.0,179.39412][56.0,99.862495][57.0,864.7739][58.0,38.7][59.0,53.0][60.0,29.9][63.0,25.7][64.0,24.3][65.0,36.36667][66.0,23.349998][67.0,110.37143][68.0,301.1392][69.0,876.2956][70.0,195.67058][71.0,946.5833][72.0,73.191666][73.0,181.68335][74.0,50.853333][75.0…	2,6-Octadien-1-ol, 3,7-dimethyl-, propanoate, (E)- $$ Geranyl propionate [ C13H22O2, overall=58.95, CAS ID=105-90-8 ]
3,6-Dioxa-2,7-disilaoctane, 2,2,4,4,5,5,7,7-octamethyl-	2	3,6-Dioxa-2,7-disilaoctane, 2,2,4,4,5,5,7,7-octamethyl-	8.15061	3,6-Dioxa-2,7-disilaoctane, 2,2,4,4,5,5,7,7-octamethyl-	162	[40.0,48.2][41.0,54.872734][42.0,44.148487][43.0,118.02659][44.0,69.44118][45.0,81.35346][46.0,22.0][47.0,39.079613][48.0,29.0][50.0,42.7][51.0,23.6][52.0,45.1][53.0,31.342857][54.0,27.15][55.0,60.161663][56.0,96.00889][57.0,206.58302][58.0,95.1381][59.0,45.543423][60.0,24.95][61.0,36.895874][62.0,25.439999][64.0,23.67143][65.0,44.25][66.0,34.075][67.0,105.31999][68.0,77.1][69.0,50.210007][70.0,4…	3,6-Dioxa-2,7-disilaoctane, 2,2,4,4,5,5,7,7-octamethyl- [ C12H30O2Si2, overall=62.33, CAS ID=6730-96-7 ]
1,3-Diphenyltetramethyldisiloxane $$ Diphenyltetramethyldisiloxane	2	1,3-Diphenyltetramethyldisiloxane $$ Diphenyltetramethyldisiloxane	14.5	1,3-Diphenyltetramethyldisiloxane $$ Diphenyltetramethyldisiloxane	85	[42.0,22.2][43.0,35.5][45.0,29.1][46.0,103.06667][48.0,26.075][49.0,30.333334][50.0,132.525][56.0,54.8][57.0,107.3][58.0,25.733332][59.0,21.8][61.0,33.528572][62.0,94.78333][63.0,193.5][64.0,137.14][65.0,89.4][66.0,166.625][70.0,77.5][73.0,38.876366][74.0,20.7][75.0,22.05][76.0,24.9][77.0,218.75716][78.0,184.7][79.0,32.82857][80.0,46.033337][81.0,59.9125][82.0,85.725][84.0,56.699997][85.0,126.149…	1,3-Diphenyltetramethyldisiloxane $$ Diphenyltetramethyldisiloxane [ C16H22OSi2, overall=85.26, CAS ID=56-33-7 ]
Cyclohexanone, 5-methyl-2-(1-methylethyl)-, (2R-trans)-	1	Cyclohexanone, 5-methyl-2-(1-methylethyl)-, (2R-trans)-	7.54286	Cyclohexanone, 5-methyl-2-(1-methylethyl)-, (2R-trans)-	14	[40.0,82.9][41.0,207.48462][42.0,269.0273][43.0,303.13998][44.0,55.566666][45.0,101.425][47.0,40.8][50.0,77.799995][51.0,57.966663][52.0,26.6][53.0,94.11427][54.0,41.3][55.0,424.40717][56.0,243.05713][57.0,60.6][59.0,71.55][60.0,51.0][61.0,39.75][62.0,21.4][66.0,35.5][67.0,102.96667][68.0,108.92857][69.0,872.40717][70.0,295.52856][71.0,138.18][72.0,73.06667][73.0,828.36][74.0,106.53333][75.0,187.…	Cyclohexanone, 5-methyl-2-(1-methylethyl)-, (2R-trans)- [ C10H18O, overall=50.94, CAS ID=3391-87-5 ]
Cyclohexanone, 5-methyl-2-(1-methylethyl)-, cis- $$ p-Menthan-3-one, cis-	1	Cyclohexanone, 5-methyl-2-(1-methylethyl)-, cis- $$ p-Menthan-3-one, cis-	7.5	Cyclohexanone, 5-methyl-2-(1-methylethyl)-, cis- $$ p-Menthan-3-one, cis-	12	[41.0,251.11665][42.0,274.5][43.0,357.02725][45.0,188.3][50.0,41.7][53.0,84.442856][54.0,36.55][55.0,516.1111][56.0,301.7909][57.0,208.4][58.0,185.3][59.0,110.420006][60.0,72.35][61.0,62.7][65.0,39.0][67.0,141.1][68.0,111.31999][69.0,930.50824][70.0,304.18332][71.0,134.225][73.0,388.925][74.0,72.25][75.0,452.175][77.0,110.43333][78.0,68.46][79.0,41.3][81.0,65.08571][82.0,37.86667][83.0,358.33][84…	Cyclohexanone, 5-methyl-2-(1-methylethyl)-, cis- $$ p-Menthan-3-one, cis- [ C10H18O, overall=80.06, CAS ID=491-07-6 ]
Docosanoic acid, trimethylsilyl ester $$ Trimethylsilyl docosanoate #	1	Docosanoic acid, trimethylsilyl ester $$ Trimethylsilyl docosanoate #	22.9786	Docosanoic acid, trimethylsilyl ester $$ Trimethylsilyl docosanoate #	14	[41.0,89.53333][42.0,43.5][43.0,291.93332][44.0,113.4][45.0,50.75][50.0,46.35][52.0,61.699997][54.0,54.95][55.0,199.5692][56.0,109.200005][57.0,841.7][58.0,39.2][59.0,67.4][60.0,32.1][61.0,30.65][67.0,77.575005][68.0,42.0][69.0,348.83075][70.0,118.08571][71.0,927.4858][72.0,79.95][73.0,643.35][74.0,67.25556][75.0,273.93573][76.0,30.55][81.0,127.15][82.0,61.1][83.0,160.4333][84.0,136.20831][85.0,6…	Docosanoic acid, trimethylsilyl ester $$ Trimethylsilyl docosanoate # [ C25H52O2Si, overall=55.54, CAS ID=74367-36-5 ]
Pyridine, 3-trimethylsiloxy- $$ 3-[(Trimethylsilyl)oxy]pyridine #	2	Pyridine, 3-trimethylsiloxy- $$ 3-[(Trimethylsilyl)oxy]pyridine #	7.17372	Pyridine, 3-trimethylsiloxy- $$ 3-[(Trimethylsilyl)oxy]pyridine #	137	[40.0,37.46154][41.0,78.17143][42.0,107.17777][43.0,140.01605][44.0,95.86666][45.0,112.286736][46.0,27.666666][47.0,36.534477][50.0,39.297955][51.0,91.23518][52.0,53.666668][53.0,37.81143][54.0,26.539999][55.0,134.64737][56.0,243.93001][57.0,117.85419][58.0,219.14815][59.0,59.670113][60.0,39.31667][61.0,34.105408][62.0,30.79091][63.0,42.125][64.0,31.866667][65.0,42.596596][66.0,42.55][67.0,93.009…	Pyridine, 3-trimethylsiloxy- $$ 3-[(Trimethylsilyl)oxy]pyridine # [ C8H13NOSi, overall=78.25, CAS ID=41571-88-4 ]
Dodecane, 1-iodo- $$ n-Dodecyl iodide $$ Dodecyl iodide $$ Lauryl iodide	2	Dodecane, 1-iodo- $$ n-Dodecyl iodide $$ Dodecyl iodide $$ Lauryl iodide	15.0967	Dodecane, 1-iodo- $$ n-Dodecyl iodide $$ Dodecyl iodide $$ Lauryl iodide	61	[41.0,134.4627][42.0,74.378555][43.0,523.982][44.0,47.861546][45.0,58.600002][49.0,26.8][50.0,35.866665][51.0,29.733332][52.0,26.3][53.0,37.776196][54.0,35.5][55.0,276.84818][56.0,125.697876][57.0,952.56885][58.0,82.66216][59.0,87.175][60.0,140.4][61.0,87.975][62.0,32.5][65.0,117.350006][67.0,65.236][68.0,50.085][69.0,274.08493][70.0,156.79272][71.0,915.5574][72.0,76.57272][73.0,151.81668][74.0,3…	Dodecane, 1-iodo- $$ n-Dodecyl iodide $$ Dodecyl iodide $$ Lauryl iodide [ C12H25I, overall=81.54, CAS ID=4292-19-7 ]
2-(4-Methylthiazol-2-yl)hex-4-yn-3-ol	1	2-(4-Methylthiazol-2-yl)hex-4-yn-3-ol	9.24667	2-(4-Methylthiazol-2-yl)hex-4-yn-3-ol	15	[41.0,132.3][42.0,95.51666][43.0,222.62][44.0,47.057148][45.0,24.7][50.0,41.0][51.0,78.35][53.0,52.081814][54.0,80.76][55.0,234.15718][56.0,454.9133][57.0,508.70004][58.0,131.16364][59.0,51.4][60.0,23.0][61.0,24.1][63.0,24.45][65.0,35.0][67.0,115.63333][68.0,200.31][69.0,545.2][70.0,161.58333][71.0,587.51666][72.0,87.38572][74.0,28.7][77.0,48.5][78.0,63.4][79.0,28.3][80.0,100.560005][81.0,125.5][…	2-(4-Methylthiazol-2-yl)hex-4-yn-3-ol [ C10H13NOS, db=55.16, CAS ID=999166-79-3 ]
1-(1-METHYL-2,2-D2-2-TRIMETHYLSILYLOXYETHYL)-4-(2-METHYL-2-TRIMETHYLSILYLOXY...	1	1-(1-METHYL-2,2-D2-2-TRIMETHYLSILYLOXYETHYL)-4-(2-METHYL-2-TRIMETHYLSILYLOXY...	11.7444	1-(1-METHYL-2,2-D2-2-TRIMETHYLSILYLOXYETHYL)-4-(2-METHYL-2-TRIMETHYLSILYLOXY...	9	[43.0,44.9][45.0,32.600002][55.0,24.0][56.0,24.3][57.0,132.95001][59.0,27.2][69.0,36.55][70.0,21.4][72.0,21.0][73.0,549.9][74.0,52.04286][75.0,92.4][77.0,32.95][83.0,40.3][85.0,62.4][87.0,170.8][94.0,25.1][95.0,43.32][101.0,98.3][110.0,43.550003][115.0,68.72001][119.0,24.7][121.0,50.1][128.0,35.3][130.0,163.04999][131.0,999.0][132.0,118.8][133.0,58.037502][134.0,36.8][145.0,38.45][147.0,187.25][1…	1-(1-METHYL-2,2-D2-2-TRIMETHYLSILYLOXYETHYL)-4-(2-METHYL-2-TRIMETHYLSILYLOXY... [ C19H34D2O2Si2, overall=90.53, CAS ID=999578-93-2 ]
trans-3-Fluoro-4-iodo-3-hexene $$ 3-Hexene, 3-fluoro-4-iodo-, (E)- (CAS)	1	trans-3-Fluoro-4-iodo-3-hexene $$ 3-Hexene, 3-fluoro-4-iodo-, (E)- (CAS)	10.9111	trans-3-Fluoro-4-iodo-3-hexene $$ 3-Hexene, 3-fluoro-4-iodo-, (E)- (CAS)	18	[42.0,69.422226][43.0,218.96666][44.0,114.85][45.0,54.708332][47.0,26.774998][50.0,26.4][51.0,43.8][52.0,35.15][54.0,87.1][55.0,59.3][56.0,109.54][57.0,415.10837][58.0,76.8][59.0,52.420002][60.0,42.2][61.0,30.066666][63.0,24.9][64.0,23.3][69.0,160.17499][70.0,90.86667][71.0,263.10004][72.0,51.022224][73.0,959.00555][74.0,90.53333][75.0,187.05002][76.0,28.059998][77.0,133.91539][78.0,23.5][79.0,22…	trans-3-Fluoro-4-iodo-3-hexene $$ 3-Hexene, 3-fluoro-4-iodo-, (E)- (CAS) [ C6H10FI, overall=55.14, CAS ID=87161-03-3 ]
Silane, trimethyl[[5-methyl-2-(1-methylethenyl)-4-hexenyl]oxy]-	2	Silane, trimethyl[[5-methyl-2-(1-methylethenyl)-4-hexenyl]oxy]-	10.5074	Silane, trimethyl[[5-methyl-2-(1-methylethenyl)-4-hexenyl]oxy]-	27	[41.0,134.15186][42.0,26.4][43.0,112.92352][44.0,31.9][45.0,82.58572][46.0,23.9][47.0,50.249996][51.0,42.2][52.0,393.1][53.0,63.5][54.0,32.5][55.0,83.28824][56.0,85.3][57.0,132.58571][58.0,643.2][59.0,41.126667][60.0,40.3][61.0,43.80385][63.0,22.5][65.0,37.25714][67.0,92.666664][68.0,130.79567][69.0,466.00003][70.0,47.325][71.0,160.65][72.0,20.2][73.0,982.2926][74.0,91.488][75.0,560.35187][76.0,4…	Silane, trimethyl[[5-methyl-2-(1-methylethenyl)-4-hexenyl]oxy]- [ C13H26OSi, overall=76.80, CAS ID=74498-96-7 ]
Decane, 5-ethyl-5-methyl- $$ 5-Ethyl-5-methyldecane #	1	Decane, 5-ethyl-5-methyl- $$ 5-Ethyl-5-methyldecane #	12.42	Decane, 5-ethyl-5-methyl- $$ 5-Ethyl-5-methyldecane #	20	[41.0,110.119995][42.0,45.62857][43.0,382.80524][44.0,59.5][50.0,44.17143][51.0,56.76842][52.0,33.61429][53.0,33.466667][54.0,41.3][55.0,213.40526][56.0,124.15835][57.0,919.8351][58.0,73.65714][59.0,37.15][60.0,177.8][62.0,34.8][63.0,69.25][64.0,138.17][65.0,27.6][67.0,64.93333][68.0,40.366665][69.0,238.07501][70.0,158.5][71.0,926.59015][72.0,62.6][73.0,144.44][74.0,63.628574][75.0,59.975006][76.…	Decane, 5-ethyl-5-methyl- $$ 5-Ethyl-5-methyldecane # [ C13H28, overall=76.22, CAS ID=17312-74-2 ]
Octadecanoic acid, methyl ester $$ Stearic acid, methyl ester $$ Kemester 9718	1	Octadecanoic acid, methyl ester $$ Stearic acid, methyl ester $$ Kemester 9718	18.7143	Octadecanoic acid, methyl ester $$ Stearic acid, methyl ester $$ Kemester 9718	14	[41.0,67.261536][42.0,37.149998][43.0,198.61537][44.0,33.2][53.0,31.5][54.0,28.9][55.0,206.34166][56.0,55.06667][57.0,365.65384][59.0,54.96429][61.0,60.9][67.0,33.390907][68.0,35.35][69.0,158.05832][70.0,38.327274][71.0,259.98462][72.0,38.699997][73.0,22.9][74.0,995.95][75.0,247.46663][76.0,20.2][81.0,33.559998][82.0,22.7][83.0,125.43333][84.0,71.76153][85.0,209.32309][87.0,741.35][88.0,66.02857]…	Octadecanoic acid, methyl ester $$ Stearic acid, methyl ester $$ Kemester 9718 [ C19H38O2, overall=87.32, CAS ID=112-61-8 ]
(R,R)-3,8-Dimethyldecane	2	(R,R)-3,8-Dimethyldecane	16.3	(R,R)-3,8-Dimethyldecane	19	[41.0,125.275][42.0,42.85][43.0,310.35][44.0,315.9][45.0,81.4][50.0,84.4][51.0,177.6][53.0,39.466663][54.0,51.375][55.0,356.3][56.0,127.81999][57.0,929.5631][58.0,73.1][59.0,28.25][61.0,20.3][63.0,97.1][65.0,84.53333][67.0,141.975][68.0,99.0][69.0,390.35004][70.0,159.24002][71.0,871.31055][72.0,73.6][73.0,311.03336][74.0,36.8][75.0,99.075][76.0,64.0][77.0,142.33333][78.0,195.5][79.0,35.3][80.0,57…	(R,R)-3,8-Dimethyldecane [ C12H26, overall=58.39, CAS ID=999109-69-4 ]
dimethyl-flubendazole	1	dimethyl-flubendazole	30.8048	dimethyl-flubendazole	21	[44.0,384.52856][50.0,169.7][51.0,256.3][52.0,300.2][58.0,399.5][59.0,191.7][73.0,733.6][74.0,167.3][75.0,606.6][76.0,210.5][78.0,346.6][79.0,225.4][81.0,227.85][84.0,249.1][87.0,86.75][88.0,128.66667][89.0,146.45][95.0,689.6][96.0,650.07495][101.0,124.0][102.0,150.05][104.0,115.4][105.0,122.13333][114.0,120.45][115.0,84.5][116.0,100.0][118.0,395.5][119.0,506.3][121.0,105.9][125.0,250.8][126.0,17…	dimethyl-flubendazole [ C18H16FN3O3, overall=56.18, CAS ID=999556-14-3 ]
Silane, trimethyl(1-methylpropoxy)- $$ Silane, sec-butoxytrimethyl-	1	Silane, trimethyl(1-methylpropoxy)- $$ Silane, sec-butoxytrimethyl-	22.6615	Silane, trimethyl(1-methylpropoxy)- $$ Silane, sec-butoxytrimethyl-	13	[41.0,58.0][42.0,62.916668][43.0,79.05][45.0,58.839996][50.0,24.5][55.0,63.95][56.0,24.05][57.0,219.82857][58.0,61.86667][59.0,375.68573][60.0,67.3][61.0,20.6][69.0,73.9][70.0,47.8][71.0,202.04999][72.0,48.0][73.0,798.1846][74.0,74.05555][75.0,145.8][81.0,24.05][84.0,71.149994][85.0,133.075][87.0,213.13335][88.0,35.2][89.0,34.5][99.0,204.03334][100.0,23.225][101.0,109.95][103.0,36.666668][109.0,4…	Silane, trimethyl(1-methylpropoxy)- $$ Silane, sec-butoxytrimethyl- [ C7H18OSi, overall=70.69, CAS ID=1825-66-7 ]
Nonane, 4,5-dimethyl- $$ 4,5-Dimethylnonane	2	Nonane, 4,5-dimethyl- $$ 4,5-Dimethylnonane	8.85532	Nonane, 4,5-dimethyl- $$ 4,5-Dimethylnonane	47	[41.0,116.60667][42.0,98.953125][43.0,706.27234][44.0,106.28571][45.0,90.0][46.0,38.733334][47.0,45.45][48.0,22.8][50.0,60.75][51.0,72.85][53.0,58.213333][54.0,30.633335][55.0,218.9][56.0,204.02122][57.0,938.185][58.0,231.52225][59.0,72.84616][60.0,30.050001][61.0,41.8][62.0,31.399998][63.0,31.166666][64.0,42.920002][65.0,30.62857][66.0,41.925][67.0,80.09091][68.0,60.49][69.0,344.79996][70.0,264.…	Nonane, 4,5-dimethyl- $$ 4,5-Dimethylnonane [ C11H24, overall=84.46, CAS ID=17302-23-7 ]
1,2-Benzenedicarboxylic acid, dibutyl ester (CAS) $$ Butyl phthalate $$ Elaol	1	1,2-Benzenedicarboxylic acid, dibutyl ester (CAS) $$ Butyl phthalate $$ Elaol	16.4158	1,2-Benzenedicarboxylic acid, dibutyl ester (CAS) $$ Butyl phthalate $$ Elaol	19	[41.0,70.72728][45.0,43.25][55.0,89.025][56.0,49.4][57.0,287.88998][58.0,60.0][65.0,53.360004][70.0,42.6][71.0,204.3][72.0,39.4][73.0,261.45334][74.0,38.733334][75.0,50.9][76.0,45.93333][77.0,42.842857][78.0,41.5][81.0,60.25][82.0,44.0][85.0,291.3][87.0,45.1][89.0,34.2][91.0,28.35][93.0,45.69091][95.0,25.6][98.0,21.1][99.0,136.0][101.0,38.4][103.0,45.550003][104.0,74.27059][105.0,33.99091][111.0,…	1,2-Benzenedicarboxylic acid, dibutyl ester (CAS) $$ Butyl phthalate $$ Elaol [ C16H22O4, overall=58.24, CAS ID=84-74-2 ]
1-(1-Isobutoxyethyl)-4,4-dimethyl-2,5-dioxoimidazolidine	1	1-(1-Isobutoxyethyl)-4,4-dimethyl-2,5-dioxoimidazolidine	12.1778	1-(1-Isobutoxyethyl)-4,4-dimethyl-2,5-dioxoimidazolidine	9	[41.0,91.22857][42.0,47.75][43.0,297.3][50.0,37.466663][51.0,65.8125][52.0,31.425][53.0,37.633335][55.0,133.4][56.0,86.58][57.0,761.66675][58.0,37.766666][60.0,32.5][62.0,27.4][63.0,32.45][64.0,32.266666][65.0,29.199999][67.0,74.066666][68.0,129.53334][69.0,258.6143][70.0,139.77144][71.0,797.31433][72.0,60.0][73.0,435.65002][74.0,27.225][75.0,83.86][76.0,42.925][77.0,35.839996][78.0,128.04999][79…	1-(1-Isobutoxyethyl)-4,4-dimethyl-2,5-dioxoimidazolidine [ C11H20N2O3, overall=66.69, CAS ID=999257-23-2 ]
Dodecane (CAS) $$ n-Dodecane $$ Ba 51-090453 $$ Adakane 12 $$ Isododecane	2	Dodecane (CAS) $$ n-Dodecane $$ Ba 51-090453 $$ Adakane 12 $$ Isododecane	8.95692	Dodecane (CAS) $$ n-Dodecane $$ Ba 51-090453 $$ Adakane 12 $$ Isododecane	65	[41.0,151.08275][42.0,88.19583][43.0,643.1906][44.0,94.68001][45.0,106.10527][46.0,36.0][47.0,129.53334][48.0,34.0][49.0,27.9][50.0,69.75714][51.0,48.975][52.0,56.55][53.0,71.013336][54.0,48.18][55.0,197.03479][56.0,197.07999][57.0,965.75543][58.0,198.62729][59.0,132.65623][60.0,43.280003][61.0,48.285713][62.0,41.9][63.0,71.92][64.0,45.625][65.0,55.685707][66.0,38.133335][67.0,111.50555][68.0,79.…	Dodecane (CAS) $$ n-Dodecane $$ Ba 51-090453 $$ Adakane 12 $$ Isododecane [ C12H26, overall=82.71, CAS ID=112-40-3 ]
Cyclohexanone, 5-methyl-2-(1-methylethyl)- (CAS) $$ p-Menthan-3-one (CAS)	1	Cyclohexanone, 5-methyl-2-(1-methylethyl)- (CAS) $$ p-Menthan-3-one (CAS)	7.50476	Cyclohexanone, 5-methyl-2-(1-methylethyl)- (CAS) $$ p-Menthan-3-one (CAS)	21	[40.0,82.24286][41.0,248.42857][42.0,179.20001][43.0,613.2572][45.0,172.75][46.0,81.35][50.0,93.7][51.0,182.5][52.0,215.3][53.0,84.15][55.0,702.45996][56.0,176.8][57.0,271.6][59.0,285.2][60.0,66.9][61.0,48.800003][62.0,123.11667][64.0,133.5][65.0,70.36667][66.0,99.649994][67.0,307.9][68.0,290.0][69.0,869.6381][70.0,376.325][71.0,72.2][72.0,115.3][73.0,804.4666][74.0,152.99997][75.0,271.4][76.0,23…	Cyclohexanone, 5-methyl-2-(1-methylethyl)- (CAS) $$ p-Menthan-3-one (CAS) [ C10H18O, overall=66.77, CAS ID=10458-14-7 ]
Hexadecanoic acid (CAS) $$ Palmitic acid $$ Palmitinic acid $$ Prifrac 2960	2	Hexadecanoic acid (CAS) $$ Palmitic acid $$ Palmitinic acid $$ Prifrac 2960	17.1111	Hexadecanoic acid (CAS) $$ Palmitic acid $$ Palmitinic acid $$ Prifrac 2960	45	[41.0,275.39072][42.0,81.427505][43.0,654.6324][44.0,39.18572][45.0,65.423805][46.0,57.400005][48.0,43.7][49.0,40.54][50.0,65.681816][53.0,55.86153][54.0,61.85334][55.0,682.80255][56.0,182.86765][57.0,935.2384][58.0,51.49091][59.0,42.131035][60.0,700.7311][61.0,222.92665][62.0,54.182354][63.0,69.81111][64.0,44.686363][65.0,45.059998][66.0,45.207687][67.0,104.07878][68.0,86.32903][69.0,508.2365][7…	Hexadecanoic acid (CAS) $$ Palmitic acid $$ Palmitinic acid $$ Prifrac 2960 [ C16H32O2, overall=77.68, CAS ID=57-10-3 ]
Nonane, 4,5-dimethyl- (CAS) $$ 4,5-DIMETHYL-NONANE $$ 4,5-Dimethylnonane	2	Nonane, 4,5-dimethyl- (CAS) $$ 4,5-DIMETHYL-NONANE $$ 4,5-Dimethylnonane	7.65217	Nonane, 4,5-dimethyl- (CAS) $$ 4,5-DIMETHYL-NONANE $$ 4,5-Dimethylnonane	23	[40.0,48.424995][41.0,154.4375][42.0,109.81666][43.0,693.25653][44.0,135.79001][45.0,81.36667][46.0,20.6][47.0,49.2][50.0,59.8][52.0,77.15][53.0,71.32222][54.0,38.8][55.0,287.38824][56.0,265.1167][57.0,888.7608][58.0,212.30908][59.0,81.32][60.0,54.399998][61.0,32.3][62.0,32.733334][63.0,20.8][64.0,20.8][65.0,43.533337][66.0,37.675][67.0,80.38333][68.0,36.82][69.0,296.17142][70.0,255.24348][71.0,8…	Nonane, 4,5-dimethyl- (CAS) $$ 4,5-DIMETHYL-NONANE $$ 4,5-Dimethylnonane [ C11H24, overall=82.37, CAS ID=17302-23-7 ]
Pyrimidine, 4,6-dihydroxy-5-acetyl-1,2-dihydro-	1	Pyrimidine, 4,6-dihydroxy-5-acetyl-1,2-dihydro-	11.9412	Pyrimidine, 4,6-dihydroxy-5-acetyl-1,2-dihydro-	17	[41.0,77.600006][42.0,52.68333][43.0,343.73123][44.0,38.5][45.0,120.3][50.0,40.24286][51.0,87.42857][52.0,44.33334][53.0,147.6][54.0,55.975][55.0,125.58][56.0,113.70834][57.0,712.60767][58.0,22.066666][59.0,90.0][60.0,406.6][63.0,37.7][64.0,35.95][65.0,25.980001][66.0,127.7][67.0,48.3][68.0,74.82][69.0,326.66364][70.0,115.95334][71.0,779.475][72.0,67.07779][73.0,236.72499][74.0,55.699997][75.0,78…	Pyrimidine, 4,6-dihydroxy-5-acetyl-1,2-dihydro- [ C6H8N2O3, overall=64.74, CAS ID=98792-90-6 ]
Nonane, 2-methyl-5-propyl- $$ 2-Methyl-5-propylnonane #	2	Nonane, 2-methyl-5-propyl- $$ 2-Methyl-5-propylnonane #	11.2625	Nonane, 2-methyl-5-propyl- $$ 2-Methyl-5-propylnonane #	24	[41.0,147.68695][42.0,59.085716][43.0,505.79163][44.0,39.5][45.0,39.3][46.0,26.3][50.0,31.9][51.0,31.35][52.0,37.3][53.0,50.227272][54.0,45.199993][55.0,235.67392][56.0,164.67389][57.0,946.08746][58.0,59.663635][59.0,30.550001][61.0,26.95][62.0,31.35][63.0,27.1][64.0,42.1][65.0,60.95][66.0,46.5][67.0,85.04615][68.0,56.600002][69.0,208.19167][70.0,185.67499][71.0,866.82916][72.0,73.361115][73.0,19…	Nonane, 2-methyl-5-propyl- $$ 2-Methyl-5-propylnonane # [ C13H28, overall=73.34, CAS ID=31081-17-1 ]
1,1,3,3,5,5-HEXAMETHYL-1,5-DIPHENYLTRISILOXANE	1	1,1,3,3,5,5-HEXAMETHYL-1,5-DIPHENYLTRISILOXANE	16.2	1,1,3,3,5,5-HEXAMETHYL-1,5-DIPHENYLTRISILOXANE	10	[41.0,60.2][43.0,112.1][45.0,30.9][55.0,202.4][56.0,51.6][57.0,305.7][59.0,25.5][61.0,26.9][65.0,49.3][67.0,182.0][68.0,50.579998][69.0,290.45][70.0,90.4][71.0,257.9][73.0,545.1][74.0,53.0][75.0,125.25][79.0,57.2][80.0,60.4][83.0,253.83333][84.0,116.03999][85.0,460.9][87.0,47.6][89.0,41.399998][91.0,77.350006][94.0,29.7][96.0,108.0][98.0,60.166668][99.0,183.40001][100.0,55.1][101.0,79.0][104.0,34…	1,1,3,3,5,5-HEXAMETHYL-1,5-DIPHENYLTRISILOXANE [ C18H28O2Si3, overall=70.47, CAS ID=17977-72-9 ]
Octadecanoic acid (CAS) $$ Stearic acid $$ n-Octadecanoic acid $$ Vanicol	2	Octadecanoic acid (CAS) $$ Stearic acid $$ n-Octadecanoic acid $$ Vanicol	18.6078	Octadecanoic acid (CAS) $$ Stearic acid $$ n-Octadecanoic acid $$ Vanicol	51	[41.0,287.9143][42.0,86.189995][43.0,599.47864][44.0,30.575][45.0,66.4077][46.0,46.159996][50.0,37.829998][53.0,55.795654][54.0,110.14782][55.0,782.6861][56.0,213.94527][57.0,880.1641][58.0,47.32][59.0,64.53749][60.0,573.73804][61.0,207.82611][62.0,39.699997][63.0,37.17143][64.0,38.379997][65.0,36.91][66.0,38.18572][67.0,252.19447][68.0,139.3][69.0,553.2354][70.0,191.31721][71.0,603.22943][72.0,3…	Octadecanoic acid (CAS) $$ Stearic acid $$ n-Octadecanoic acid $$ Vanicol [ C18H36O2, overall=62.20, CAS ID=57-11-4 ]
highly branched nonadecane (might be pristane = nor-phytane = [1921-70-6] )	2	highly branched nonadecane (might be pristane = nor-phytane = [1921-70-6] )	19.86	highly branched nonadecane (might be pristane = nor-phytane = [1921-70-6] )	45	[41.0,124.20371][42.0,56.399998][43.0,436.7534][44.0,48.725002][45.0,31.2][46.0,22.5][49.0,48.9][50.0,86.78][53.0,35.9][54.0,39.15][55.0,331.9406][56.0,129.23056][57.0,940.94885][58.0,49.133335][59.0,76.41875][60.0,116.350006][61.0,36.05][62.0,50.100002][65.0,59.05][66.0,22.7][67.0,70.5][68.0,54.640003][69.0,333.0878][70.0,173.12668][71.0,906.72656][72.0,82.75][73.0,252.0][74.0,36.84][75.0,241.27…	highly branched nonadecane (might be pristane = nor-phytane = [1921-70-6] ) [ C19H40, overall=68.27, CAS ID=999372-02-2 ]
Hexadecane $$ n-Cetane $$ n-Hexadecane $$ Cetane	2	Hexadecane $$ n-Cetane $$ n-Hexadecane $$ Cetane	13.4485	Hexadecane $$ n-Cetane $$ n-Hexadecane $$ Cetane	33	[41.0,80.51035][42.0,31.947365][43.0,382.4515][44.0,32.125][45.0,29.5][51.0,74.4][52.0,26.6][53.0,25.2][54.0,28.142857][55.0,158.82309][56.0,134.7625][57.0,981.9364][58.0,52.019234][59.0,84.0][61.0,38.0][62.0,28.7][63.0,35.1][67.0,43.86667][68.0,44.5][69.0,194.95184][70.0,140.7697][71.0,920.2454][72.0,49.75172][73.0,57.35][74.0,27.0][75.0,61.2][76.0,36.766666][77.0,119.45][78.0,88.03333][79.0,49.…	Hexadecane $$ n-Cetane $$ n-Hexadecane $$ Cetane [ C16H34, overall=80.82, CAS ID=544-76-3 ]
N,3-Dimethyl-1,4-dithiazane	1	N,3-Dimethyl-1,4-dithiazane	14.86	N,3-Dimethyl-1,4-dithiazane	20	[41.0,85.3][42.0,40.5][43.0,275.65558][44.0,22.8][45.0,28.333336][46.0,48.13333][48.0,26.0][50.0,62.68333][51.0,99.1][53.0,27.85][54.0,39.9][55.0,276.4][56.0,279.95][57.0,807.6637][58.0,54.27][59.0,41.3][60.0,48.0][61.0,28.039999][62.0,49.65][63.0,41.0][64.0,26.4][65.0,27.800001][66.0,54.5][67.0,30.325][68.0,76.4][69.0,353.0][70.0,137.6][71.0,911.805][72.0,69.25714][73.0,443.62354][74.0,52.182354…	N,3-Dimethyl-1,4-dithiazane [ C6H13NS, overall=50.41, CAS ID=0-00-0 ]
Tritriacontane (CAS) $$ n-Tritriacontane $$ n - tri - tria - contanene	2	Tritriacontane (CAS) $$ n-Tritriacontane $$ n - tri - tria - contanene	13.8742	Tritriacontane (CAS) $$ n-Tritriacontane $$ n - tri - tria - contanene	66	[41.0,153.57588][42.0,48.422226][43.0,480.39117][44.0,69.9][45.0,67.075005][46.0,68.8][49.0,32.2][50.0,71.46001][51.0,79.88182][52.0,50.100002][53.0,33.333332][54.0,77.6][55.0,311.50168][56.0,285.27243][57.0,921.55][58.0,66.399994][59.0,71.42857][60.0,48.4][61.0,47.599995][62.0,78.35714][63.0,151.95001][64.0,89.23334][65.0,66.86667][66.0,62.866665][67.0,77.91429][68.0,84.227264][69.0,401.79834][7…	Tritriacontane (CAS) $$ n-Tritriacontane $$ n - tri - tria - contanene [ C33H68, overall=75.76, CAS ID=630-05-7 ]
2,8-bis(trimethylsiloxy)-2,7-dimethyloct-6-en-3-one	2	2,8-bis(trimethylsiloxy)-2,7-dimethyloct-6-en-3-one	8.35	2,8-bis(trimethylsiloxy)-2,7-dimethyloct-6-en-3-one	36	[41.0,69.46667][42.0,40.2][43.0,149.32727][44.0,67.240005][45.0,88.34376][47.0,39.0][50.0,29.0][51.0,39.4][52.0,60.8][53.0,44.9][54.0,28.3][55.0,55.48][56.0,326.0857][57.0,155.5143][58.0,158.04167][59.0,116.725006][61.0,39.75][62.0,26.1][63.0,33.0][66.0,39.85][67.0,30.7][68.0,20.4][69.0,108.009995][70.0,36.114285][71.0,100.81667][72.0,34.685715][73.0,960.77484][74.0,89.40358][75.0,227.34445][76.0…	2,8-bis(trimethylsiloxy)-2,7-dimethyloct-6-en-3-one [ C16H34O3Si2, overall=54.03, CAS ID=97634-55-4 ]
Geraniol formate (CAS) $$ 2,6-Octadien-1-ol, 3,7-dimethyl-, formate, (E)- (CAS)	2	Geraniol formate (CAS) $$ 2,6-Octadien-1-ol, 3,7-dimethyl-, formate, (E)- (CAS)	9.60931	Geraniol formate (CAS) $$ 2,6-Octadien-1-ol, 3,7-dimethyl-, formate, (E)- (CAS)	43	[41.0,174.76277][42.0,38.1][43.0,207.23334][44.0,232.4][51.0,42.359997][53.0,55.894737][54.0,27.200003][55.0,81.333336][56.0,158.57501][57.0,218.85][58.0,39.15][59.0,41.699997][64.0,20.5][65.0,23.76923][66.0,22.225][67.0,122.45832][68.0,194.2419][69.0,999.0][70.0,121.287506][75.0,141.5][77.0,36.754543][78.0,40.82][79.0,24.928572][80.0,66.61317][81.0,90.4][82.0,86.7][83.0,103.850006][84.0,120.8399…	Geraniol formate (CAS) $$ 2,6-Octadien-1-ol, 3,7-dimethyl-, formate, (E)- (CAS) [ C11H18O2, overall=67.24, CAS ID=105-86-2 ]
meso-2,3-Isopropylidene-erythitol	1	meso-2,3-Isopropylidene-erythitol	7.14445	meso-2,3-Isopropylidene-erythitol	9	[43.0,209.54999][44.0,48.6][45.0,123.23334][46.0,21.6][51.0,39.8][54.0,91.8][55.0,43.0][56.0,183.15][57.0,97.3][58.0,132.0][59.0,71.025][61.0,71.25][66.0,60.116665][67.0,25.133333][70.0,35.2][71.0,46.3][72.0,66.6][73.0,647.1][74.0,126.875][75.0,189.25][76.0,39.4][77.0,114.6][78.0,88.5][82.0,31.5][86.0,39.5][88.0,47.300003][91.0,20.2][93.0,34.7][99.0,20.1][101.0,39.25][102.0,42.575][103.0,100.25][…	meso-2,3-Isopropylidene-erythitol [ C7H16O4, overall=54.70, CAS ID=0-00-0 ]
(3,4-Dimethyl-phenyl)-[4-(4-fluoro-phenyl)-3-methyl-3H-thiazol-2-ylidene]-amine	2	(3,4-Dimethyl-phenyl)-[4-(4-fluoro-phenyl)-3-methyl-3H-thiazol-2-ylidene]-amine	15.8907	(3,4-Dimethyl-phenyl)-[4-(4-fluoro-phenyl)-3-methyl-3H-thiazol-2-ylidene]-amine	162	[41.0,100.399994][42.0,21.066666][43.0,34.26667][44.0,20.533333][45.0,48.167343][46.0,170.52385][48.0,59.45843][49.0,24.540627][50.0,225.23178][52.0,59.1][55.0,291.16666][56.0,252.0][57.0,406.65002][58.0,101.78354][59.0,26.18914][60.0,35.166378][61.0,25.551617][62.0,177.70728][63.0,25.79663][64.0,35.623634][65.0,30.699997][66.0,96.43534][67.0,97.2][69.0,191.75][70.0,238.35][71.0,651.35][72.0,26.5…	(3,4-Dimethyl-phenyl)-[4-(4-fluoro-phenyl)-3-methyl-3H-thiazol-2-ylidene]-amine [ C18H17FN2S, overall=60.53, CAS ID=999488-47-9 ]
Pentasiloxane, dodecamethyl- $$ Dodecamethylpentasiloxane	2	Pentasiloxane, dodecamethyl- $$ Dodecamethylpentasiloxane	7.92874	Pentasiloxane, dodecamethyl- $$ Dodecamethylpentasiloxane	87	[40.0,61.31428][41.0,81.8][42.0,29.9][43.0,161.02501][44.0,23.3][45.0,96.15666][50.0,97.166664][51.0,96.825005][52.0,74.94615][53.0,46.98][55.0,96.3][56.0,112.2][57.0,95.93333][58.0,210.6][59.0,84.004005][61.0,28.4][62.0,57.32857][63.0,96.2][64.0,55.416668][66.0,32.499996][67.0,34.925003][69.0,65.45][70.0,25.0][71.0,46.4][72.0,25.0][73.0,842.58405][74.0,84.425545][75.0,79.954544][76.0,22.1][77.0,…	Pentasiloxane, dodecamethyl- $$ Dodecamethylpentasiloxane [ C12H36O4Si5, overall=73.11, CAS ID=141-63-9 ]
BIS-O-TRIMETHYLSILYL-PALMITINIC ACID-GLYCERIN-(2)-MONOESTER	1	BIS-O-TRIMETHYLSILYL-PALMITINIC ACID-GLYCERIN-(2)-MONOESTER	22.4	BIS-O-TRIMETHYLSILYL-PALMITINIC ACID-GLYCERIN-(2)-MONOESTER	13	[41.0,38.725][43.0,233.0182][45.0,22.483335][55.0,130.6][56.0,64.62][57.0,699.10913][58.0,34.814285][59.0,26.325][66.0,32.5][67.0,52.333324][68.0,27.875][69.0,193.95555][70.0,90.399994][71.0,829.4182][72.0,48.3][73.0,761.61536][74.0,64.6875][75.0,167.37][76.0,23.8][77.0,32.8][78.0,27.05][79.0,67.340004][80.0,32.85][81.0,45.577774][82.0,39.5][83.0,146.0143][84.0,116.933334][85.0,731.72][86.0,43.54…	BIS-O-TRIMETHYLSILYL-PALMITINIC ACID-GLYCERIN-(2)-MONOESTER [ C25H54O4Si2, overall=58.80, CAS ID=53212-97-8 ]
Sulfurous acid, dodecyl 2-ethylhexyl ester	1	Sulfurous acid, dodecyl 2-ethylhexyl ester	13.5333	Sulfurous acid, dodecyl 2-ethylhexyl ester	18	[41.0,87.888245][42.0,39.04][43.0,367.50003][44.0,30.7][48.0,49.6][51.0,86.7][53.0,88.3][54.0,60.1][55.0,223.41876][56.0,130.62666][57.0,903.24445][58.0,39.477776][63.0,212.1][65.0,62.45][66.0,47.7][67.0,80.86667][68.0,58.333332][69.0,319.96667][70.0,176.50626][71.0,887.7111][72.0,51.938457][73.0,152.36002][74.0,34.399998][75.0,69.55][76.0,38.1][77.0,163.3][79.0,26.4][80.0,45.4][81.0,68.299995][8…	Sulfurous acid, dodecyl 2-ethylhexyl ester [ C20H42O3S, overall=52.01, CAS ID=999598-59-8 ]
Decane, 3,8-dimethyl- $$ 3,8-Dimethyldecane	2	Decane, 3,8-dimethyl- $$ 3,8-Dimethyldecane	12.5512	Decane, 3,8-dimethyl- $$ 3,8-Dimethyldecane	43	[41.0,117.022224][42.0,65.486664][43.0,435.13495][44.0,55.45][45.0,52.06428][50.0,69.200005][51.0,46.3][52.0,73.666664][53.0,49.077774][54.0,134.84][55.0,213.43033][56.0,211.44048][57.0,960.0394][58.0,77.67777][59.0,47.942852][60.0,21.0][62.0,72.9][63.0,90.5][65.0,24.75][66.0,40.2][67.0,50.766666][68.0,118.3][69.0,338.69998][70.0,208.78682][71.0,864.9023][72.0,99.68667][73.0,431.59167][74.0,54.16…	Decane, 3,8-dimethyl- $$ 3,8-Dimethyldecane [ C12H26, overall=75.89, CAS ID=17312-55-9 ]
1H-Indole-3-acetonitrile (CAS) $$ Indoleacetonitrile $$ Indolylacetonitril	1	1H-Indole-3-acetonitrile (CAS) $$ Indoleacetonitrile $$ Indolylacetonitril	11.8667	1H-Indole-3-acetonitrile (CAS) $$ Indoleacetonitrile $$ Indolylacetonitril	9	[41.0,59.25][42.0,63.8][43.0,345.35][44.0,187.3][46.0,31.4][50.0,40.4][51.0,80.37142][52.0,37.600002][53.0,25.15][55.0,232.3375][56.0,142.23999][57.0,768.58887][58.0,207.9][60.0,26.4][61.0,22.4][63.0,34.9][64.0,28.9][65.0,53.25][67.0,105.23334][68.0,57.6][69.0,641.1333][70.0,218.9][71.0,798.6167][72.0,85.700005][73.0,278.66][74.0,76.2][75.0,104.69999][76.0,55.36667][77.0,117.26666][78.0,101.45714…	1H-Indole-3-acetonitrile (CAS) $$ Indoleacetonitrile $$ Indolylacetonitril [ C10H8N2, overall=50.53, CAS ID=771-51-7 ]
(E)-1-(2-Tetrahydropyranyloxy)-6-nonene	2	(E)-1-(2-Tetrahydropyranyloxy)-6-nonene	7.30833	(E)-1-(2-Tetrahydropyranyloxy)-6-nonene	24	[40.0,28.985714][41.0,82.78637][42.0,318.36246][43.0,70.625][44.0,46.625][45.0,32.266666][47.0,24.8][50.0,49.345005][51.0,31.85][54.0,21.5][55.0,76.1125][56.0,79.5][57.0,77.32728][58.0,93.14][59.0,20.0][60.0,34.412502][65.0,20.6][66.0,50.666668][68.0,49.6][69.0,515.50836][70.0,55.375][71.0,29.266668][72.0,23.4][73.0,188.14616][74.0,45.985718][75.0,98.43637][76.0,25.025002][77.0,60.51][78.0,57.7][…	(E)-1-(2-Tetrahydropyranyloxy)-6-nonene [ C14H26O2, overall=58.28, CAS ID=999253-49-2 ]
Methyl p-(3-methoxycarbonyl-3-butenyl)benzoate	1	Methyl p-(3-methoxycarbonyl-3-butenyl)benzoate	16.3	Methyl p-(3-methoxycarbonyl-3-butenyl)benzoate	10	[41.0,24.2][56.0,39.275][57.0,153.68333][65.0,81.5][73.0,190.08751][74.0,28.8][75.0,26.6][77.0,20.2][93.0,30.5][103.0,25.150002][104.0,54.528572][105.0,27.8][121.0,29.542858][122.0,23.5][123.0,23.8][129.0,55.519997][131.0,26.6][132.0,22.8][133.0,23.1][147.0,74.48333][149.0,999.0][150.0,101.84][151.0,33.1][157.0,27.4][167.0,36.555557][189.0,27.560001][191.0,74.9875][205.0,55.13333][217.0,305.61996…	Methyl p-(3-methoxycarbonyl-3-butenyl)benzoate [ C14H16O4, overall=62.31, CAS ID=999313-72-3 ]
Decane, 5-ethyl-5-methyl- (CAS) $$ 5-METHYL-5-ETHYLDECANE	1	Decane, 5-ethyl-5-methyl- (CAS) $$ 5-METHYL-5-ETHYLDECANE	12.49	Decane, 5-ethyl-5-methyl- (CAS) $$ 5-METHYL-5-ETHYLDECANE	10	[41.0,90.39001][42.0,37.766666][43.0,371.21997][44.0,54.8][50.0,34.916668][51.0,50.48][52.0,27.75][53.0,41.2][54.0,26.5][55.0,161.01999][56.0,107.922226][57.0,863.00995][58.0,36.72][59.0,35.7][63.0,28.475][64.0,37.8][65.0,27.45][67.0,26.666666][68.0,35.8][69.0,233.45][70.0,166.29][71.0,968.2801][72.0,51.9625][75.0,58.63333][76.0,36.17143][77.0,38.216663][78.0,70.76][79.0,31.349998][81.0,29.3][82.…	Decane, 5-ethyl-5-methyl- (CAS) $$ 5-METHYL-5-ETHYLDECANE [ C13H28, overall=76.64, CAS ID=17312-74-2 ]
Silane, (1,1-dimethylpropoxy)trimethyl- (CAS)	1	Silane, (1,1-dimethylpropoxy)trimethyl- (CAS)	8.43	Silane, (1,1-dimethylpropoxy)trimethyl- (CAS)	10	[40.0,122.600006][41.0,39.6][42.0,52.6][43.0,268.31668][44.0,176.10002][45.0,104.642845][47.0,71.200005][48.0,38.1][50.0,48.6][51.0,142.4][53.0,52.1][54.0,28.099998][55.0,79.3][56.0,209.5][57.0,270.33334][58.0,219.95][59.0,48.379997][61.0,62.160004][62.0,32.4][63.0,22.2][66.0,161.15][67.0,379.0][68.0,130.6][70.0,122.8][71.0,129.45][72.0,50.0][73.0,985.07][74.0,102.52223][75.0,547.13][76.0,68.28][…	Silane, (1,1-dimethylpropoxy)trimethyl- (CAS) [ C8H20OSi, overall=61.42, CAS ID=6689-16-3 ]
1-Monooleoylglycerol trimethylsilyl ether	2	1-Monooleoylglycerol trimethylsilyl ether	23.8833	1-Monooleoylglycerol trimethylsilyl ether	30	[41.0,109.80741][42.0,41.282356][43.0,249.23079][44.0,29.7][45.0,50.655556][53.0,27.400002][54.0,78.2913][55.0,431.41][56.0,101.57586][57.0,403.84543][58.0,36.82143][59.0,62.99231][61.0,25.766668][67.0,186.84544][68.0,60.62726][69.0,304.9467][70.0,78.420685][71.0,289.32938][72.0,36.97273][73.0,919.38666][74.0,85.49615][75.0,229.92856][76.0,27.516668][77.0,34.33077][79.0,64.03][80.0,37.083332][81.…	1-Monooleoylglycerol trimethylsilyl ether [ C27H56O4Si2, overall=73.34, CAS ID=54284-47-8 ]
Silane, [(3,7-dimethyl-6-octenyl)oxy]trimethyl- (CAS)	2	Silane, [(3,7-dimethyl-6-octenyl)oxy]trimethyl- (CAS)	9.81963	Silane, [(3,7-dimethyl-6-octenyl)oxy]trimethyl- (CAS)	158	[41.0,250.33394][42.0,51.61724][43.0,210.2775][44.0,50.51176][45.0,124.1054][46.0,74.7][47.0,74.62314][48.0,45.9][49.0,25.8][50.0,29.033333][51.0,56.3][52.0,43.733334][53.0,89.117676][54.0,43.178463][55.0,284.45703][56.0,111.04032][57.0,220.8281][58.0,92.70594][59.0,138.10262][60.0,30.060244][61.0,93.508766][62.0,26.605265][63.0,25.7][64.0,27.349998][65.0,37.588375][66.0,22.94348][67.0,476.09113]…	Silane, [(3,7-dimethyl-6-octenyl)oxy]trimethyl- (CAS) [ C13H28OSi, overall=73.65, CAS ID=18419-09-5 ]
3-(But-3'-en-2'-yl)-1-methyl-piperidin-2-one	1	3-(But-3'-en-2'-yl)-1-methyl-piperidin-2-one	7.41667	3-(But-3'-en-2'-yl)-1-methyl-piperidin-2-one	12	[40.0,76.5][41.0,211.62856][42.0,227.76666][43.0,214.36665][45.0,126.28333][47.0,43.1][50.0,101.15][51.0,91.166664][54.0,104.65][55.0,358.7333][56.0,278.0][57.0,259.9][58.0,741.1][59.0,96.7][60.0,62.35][61.0,32.45][62.0,97.0][64.0,88.4][65.0,38.266666][67.0,79.6][68.0,76.875][69.0,683.28754][70.0,328.74][71.0,102.833336][72.0,58.5][73.0,485.44998][74.0,84.8][75.0,290.76666][76.0,60.0][77.0,110.05…	3-(But-3'-en-2'-yl)-1-methyl-piperidin-2-one [ C10H17NO, overall=54.46, CAS ID=999101-29-3 ]
2,3,4,5-Tetrahydro-1H-3-benzazepine	2	2,3,4,5-Tetrahydro-1H-3-benzazepine	6.25273	2,3,4,5-Tetrahydro-1H-3-benzazepine	165	[40.0,37.3][41.0,159.8][42.0,77.65][43.0,369.9][44.0,115.6][45.0,147.07275][46.0,30.8][47.0,53.9][48.0,24.6][50.0,24.6][51.0,34.75714][52.0,42.39653][53.0,59.675003][54.0,109.450005][55.0,152.43333][56.0,158.1][57.0,192.9][58.0,469.825][59.0,85.38513][60.0,47.9][61.0,117.325005][62.0,33.775][63.0,29.4][65.0,25.3][66.0,121.11699][67.0,42.431423][68.0,110.5][69.0,456.53333][70.0,158.56667][71.0,45.…	2,3,4,5-Tetrahydro-1H-3-benzazepine [ C10H13N, overall=72.17, CAS ID=999061-71-1 ]
(2-indoyl)acetonitril $$ 1H-Indole-2-acetonitrile (CAS)	1	(2-indoyl)acetonitril $$ 1H-Indole-2-acetonitrile (CAS)	11.78	(2-indoyl)acetonitril $$ 1H-Indole-2-acetonitrile (CAS)	10	[42.0,26.5][43.0,259.5][50.0,56.225][51.0,149.14445][52.0,41.5][53.0,101.450005][55.0,411.84998][56.0,56.5][57.0,808.55005][59.0,82.2][61.0,23.2][62.0,171.1][64.0,97.7][65.0,45.7][66.0,186.4][67.0,226.52501][68.0,219.13998][69.0,614.68][70.0,288.56665][71.0,837.3][73.0,254.6][74.0,82.725][76.0,64.86][77.0,77.03333][78.0,171.95555][80.0,160.78][81.0,325.19998][82.0,351.63333][83.0,467.77142][84.0,…	(2-indoyl)acetonitril $$ 1H-Indole-2-acetonitrile (CAS) [ C10H8N2, overall=66.17, CAS ID=7210-27-7 ]
Octacyclo-[(t-butyldimethylsilyl)oxy](cyano)diazaoctacyclotridecane - "cage"	1	Octacyclo-[(t-butyldimethylsilyl)oxy](cyano)diazaoctacyclotridecane - "cage"	15.8	Octacyclo-[(t-butyldimethylsilyl)oxy](cyano)diazaoctacyclotridecane - "cage"	16	[41.0,30.0][42.0,20.2][43.0,91.13333][45.0,49.307693][46.0,185.65384][48.0,68.15455][49.0,22.5125][50.0,237.82143][56.0,58.4][57.0,477.4][58.0,104.74166][59.0,23.7875][60.0,34.872726][61.0,24.710001][62.0,198.14166][63.0,27.277779][64.0,36.936363][66.0,106.54286][67.0,28.1][69.0,91.5][70.0,54.4][71.0,478.5][72.0,27.719997][73.0,951.6188][74.0,156.35625][75.0,82.26154][76.0,786.42145][77.0,90.3692…	Octacyclo-[(t-butyldimethylsilyl)oxy](cyano)diazaoctacyclotridecane - "cage" [ C21H31N3OSi, db=50.64, CAS ID=0-00-0 ]
n-cetyl thiocyanate	2	n-cetyl thiocyanate	14.5731	n-cetyl thiocyanate	26	[41.0,169.4][42.0,53.5][43.0,301.63998][44.0,25.7][45.0,56.41667][49.0,68.149994][50.0,331.94998][51.0,31.0][52.0,37.15][53.0,51.3][54.0,77.2][55.0,325.93686][56.0,175.21999][57.0,965.53455][58.0,80.28001][59.0,178.26668][60.0,158.53334][61.0,27.4][62.0,75.0][63.0,23.4][64.0,70.6][65.0,20.6][66.0,119.100006][67.0,130.22][68.0,112.36667][69.0,236.56001][70.0,179.68571][71.0,849.7577][72.0,49.72][7…	n-cetyl thiocyanate [ C17H33NS, overall=64.25, CAS ID=999412-32-7 ]
Tetradecanoic acid, trimethylsilyl ester (CAS) $$ MYRISTIC ACID-MONOTMS	2	Tetradecanoic acid, trimethylsilyl ester (CAS) $$ MYRISTIC ACID-MONOTMS	16.1006	Tetradecanoic acid, trimethylsilyl ester (CAS) $$ MYRISTIC ACID-MONOTMS	169	[41.0,75.95615][42.0,30.980001][43.0,150.03981][44.0,29.060001][45.0,49.88406][46.0,54.4][47.0,34.05556][50.0,33.2][51.0,54.899998][52.0,40.966667][53.0,41.062504][54.0,25.566666][55.0,179.63823][56.0,50.157455][57.0,193.96178][58.0,55.28][59.0,31.619806][61.0,43.80678][62.0,33.528572][63.0,26.3][64.0,38.100002][65.0,41.733334][66.0,35.1][67.0,35.67322][68.0,24.060001][69.0,110.48151][70.0,45.863…	Tetradecanoic acid, trimethylsilyl ester (CAS) $$ MYRISTIC ACID-MONOTMS [ C17H36O2Si, overall=82.33, CAS ID=18603-17-3 ]
Biacetyl mono((3,4-dimethyl-5-isoxazolyl)hydrazone)	1	Biacetyl mono((3,4-dimethyl-5-isoxazolyl)hydrazone)	9.9	Biacetyl mono((3,4-dimethyl-5-isoxazolyl)hydrazone)	11	[41.0,95.28889][42.0,87.0][43.0,480.33643][44.0,26.24][53.0,44.39091][54.0,60.636364][55.0,230.15][56.0,441.56366][57.0,793.21246][58.0,182.38889][59.0,40.633335][63.0,27.6][65.0,23.849998][67.0,70.8375][68.0,117.2][69.0,396.35556][70.0,274.5091][72.0,76.21667][75.0,224.1][80.0,74.836365][81.0,88.03999][82.0,234.95453][83.0,133.275][84.0,296.1091][85.0,737.725][86.0,67.560005][88.0,42.4][91.0,44.…	Biacetyl mono((3,4-dimethyl-5-isoxazolyl)hydrazone) [ C9H13N3O2, overall=56.12, CAS ID=93263-58-2 ]
Silane, [(1-ethylpentyl)oxy]trimethyl- (CAS) $$ 3-HEPTANOL TRIMETHYLSILYL ETHER	1	Silane, [(1-ethylpentyl)oxy]trimethyl- (CAS) $$ 3-HEPTANOL TRIMETHYLSILYL ETHER	6.38824	Silane, [(1-ethylpentyl)oxy]trimethyl- (CAS) $$ 3-HEPTANOL TRIMETHYLSILYL ETHER	17	[40.0,85.333336][41.0,42.15][42.0,48.4][43.0,251.91875][44.0,66.86666][45.0,124.338455][47.0,65.684616][50.0,88.5][51.0,184.7][52.0,211.75][53.0,60.43333][55.0,103.58][56.0,47.4][57.0,603.02496][58.0,119.98][59.0,52.31428][60.0,21.1][61.0,61.62143][63.0,21.9][64.0,23.6][65.0,34.95][66.0,106.5][67.0,477.3][69.0,182.5][70.0,68.4][71.0,129.5][72.0,85.05][73.0,811.6646][74.0,75.19333][75.0,517.8063][…	Silane, [(1-ethylpentyl)oxy]trimethyl- (CAS) $$ 3-HEPTANOL TRIMETHYLSILYL ETHER [ C10H24OSi, overall=75.80, CAS ID=18132-91-7 ]
l-MENTHONE $$ CYCLOHEXANONE, 5-METHYL-2-(1-METHYLETHYL)-, TRANS-	2	l-MENTHONE $$ CYCLOHEXANONE, 5-METHYL-2-(1-METHYLETHYL)-, TRANS-	7.55833	l-MENTHONE $$ CYCLOHEXANONE, 5-METHYL-2-(1-METHYLETHYL)-, TRANS-	48	[40.0,60.5][41.0,187.89583][42.0,159.53848][43.0,270.5692][44.0,240.40001][45.0,77.649994][46.0,34.04][48.0,29.619999][49.0,40.55][50.0,135.275][51.0,93.41429][53.0,70.505][54.0,40.418186][55.0,428.51425][56.0,291.1707][57.0,251.58571][59.0,78.65][60.0,55.7][61.0,31.25][62.0,38.5][63.0,23.7][65.0,40.871426][66.0,35.533337][67.0,114.68572][68.0,73.63076][69.0,797.3][70.0,308.0][71.0,137.96896][72.…	l-MENTHONE $$ CYCLOHEXANONE, 5-METHYL-2-(1-METHYLETHYL)-, TRANS- [ C10H18O, overall=64.73, CAS ID=89-80-5 ]
D-LACTIC ACID-DITMS $$ LACTIC ACID-DITMS $$ Bis(trimethylsilyl)lactate	2	D-LACTIC ACID-DITMS $$ LACTIC ACID-DITMS $$ Bis(trimethylsilyl)lactate	6.29474	D-LACTIC ACID-DITMS $$ LACTIC ACID-DITMS $$ Bis(trimethylsilyl)lactate	38	[44.0,36.53125][45.0,119.87778][47.0,33.666668][51.0,44.325][52.0,54.875][55.0,51.75][57.0,66.899994][58.0,108.25][59.0,71.85676][61.0,31.449999][66.0,86.44285][67.0,23.570585][71.0,23.75][72.0,44.535717][73.0,994.3026][74.0,90.07587][75.0,211.35999][76.0,23.2][77.0,65.2][78.0,35.4][80.0,20.3][86.0,24.8][87.0,23.227272][88.0,49.45863][89.0,27.8][96.0,116.46667][101.0,24.715][102.0,20.899998][103.…	D-LACTIC ACID-DITMS $$ LACTIC ACID-DITMS $$ Bis(trimethylsilyl)lactate [ C9H22O3Si2, overall=73.91, CAS ID=17596-96-2 ]
Propane, 2-methyl-1,2-bis(trimethylsiloxy)-	1	Propane, 2-methyl-1,2-bis(trimethylsiloxy)-	7.69412	Propane, 2-methyl-1,2-bis(trimethylsiloxy)-	17	[41.0,68.4][42.0,42.2][43.0,119.40666][44.0,32.9][45.0,92.67857][47.0,38.090004][51.0,31.45][53.0,29.85][55.0,51.541668][56.0,118.344444][57.0,202.44][58.0,142.29999][59.0,45.25][60.0,20.8][61.0,35.55][64.0,23.9][66.0,22.525][69.0,51.25][70.0,38.983334][71.0,92.916664][72.0,42.86667][73.0,927.5529][74.0,84.57143][75.0,227.08824][76.0,25.283333][77.0,64.01111][78.0,28.6][81.0,21.6][83.0,94.833336]…	Propane, 2-methyl-1,2-bis(trimethylsiloxy)- [ C10H26O2Si2, overall=61.17, CAS ID=99875-05-5 ]
SILANOL, TRIMETHYL-, PHOSPHATE (3:1) $$ PHOSPHORIC ACID, TMS $$ ESTER	2	SILANOL, TRIMETHYL-, PHOSPHATE (3:1) $$ PHOSPHORIC ACID, TMS $$ ESTER	9.37619	SILANOL, TRIMETHYL-, PHOSPHATE (3:1) $$ PHOSPHORIC ACID, TMS $$ ESTER	21	[42.0,198.5][43.0,446.2][44.0,28.066666][45.0,68.43][54.0,92.0][55.0,497.7][56.0,500.3][57.0,897.9][58.0,47.15][59.0,46.590477][65.0,44.4][67.0,34.4][68.0,174.7][70.0,191.7][71.0,711.0][72.0,30.800001][73.0,868.97144][74.0,74.39525][75.0,82.27222][77.0,57.3][80.0,95.0][81.0,58.8][82.0,189.45001][85.0,189.73334][86.0,51.25][88.0,52.6][89.0,22.033333][91.0,37.7][92.0,67.7][94.0,36.3][96.0,74.9][98.…	SILANOL, TRIMETHYL-, PHOSPHATE (3:1) $$ PHOSPHORIC ACID, TMS $$ ESTER [ C9H27O4PSi3, overall=73.34, CAS ID=10497-05-9 ]
2-Propanol, 1,3-dibromo- $$ .alpha.-Dibromohydrin $$ Glycerol 1,3-dibromohydrin	1	2-Propanol, 1,3-dibromo- $$ .alpha.-Dibromohydrin $$ Glycerol 1,3-dibromohydrin	6	2-Propanol, 1,3-dibromo- $$ .alpha.-Dibromohydrin $$ Glycerol 1,3-dibromohydrin	18	[40.0,24.15][42.0,52.0][44.0,177.2][46.0,64.86667][48.0,25.474998][49.0,32.31111][50.0,69.6][51.0,104.759995][52.0,193.80002][53.0,79.025][54.0,23.4][55.0,381.21875][56.0,132.5][58.0,421.8][59.0,214.7][62.0,48.35][63.0,37.620003][64.0,20.8][65.0,25.211111][66.0,22.1][67.0,28.400002][78.0,112.63334][79.0,480.3][80.0,40.079998][81.0,29.200003][86.0,29.599998][87.0,62.48][88.0,20.4][89.0,42.4][92.0,…	2-Propanol, 1,3-dibromo- $$ .alpha.-Dibromohydrin $$ Glycerol 1,3-dibromohydrin [ C3H6Br2O, overall=64.33, CAS ID=96-21-9 ]
3,7,11,15-Tetraoxa-2,16-disilaheptadecane, 2,2,16,16-tetramethyl-	2	3,7,11,15-Tetraoxa-2,16-disilaheptadecane, 2,2,16,16-tetramethyl-	23.7875	3,7,11,15-Tetraoxa-2,16-disilaheptadecane, 2,2,16,16-tetramethyl-	48	[41.0,130.92442][42.0,51.883785][43.0,404.3533][44.0,55.396957][45.0,49.42308][46.0,20.1][47.0,26.400002][53.0,25.414286][54.0,43.36667][55.0,390.32][56.0,100.590485][57.0,627.04004][58.0,63.399998][59.0,81.13947][60.0,41.15946][61.0,45.00278][67.0,87.92779][68.0,47.769993][69.0,247.07275][70.0,75.67296][71.0,350.88718][72.0,56.02963][73.0,822.6521][74.0,93.565956][75.0,320.1833][76.0,31.32758][7…	3,7,11,15-Tetraoxa-2,16-disilaheptadecane, 2,2,16,16-tetramethyl- [ C15H36O4Si2, overall=54.34, CAS ID=999544-80-2 ]
.ALPHA.-ISO-MENTHONE $$ CYCLOHEXANONE, 5-METHYL-2-(1-METHYLETHYL)-, (2S-CIS)-	1	.ALPHA.-ISO-MENTHONE $$ CYCLOHEXANONE, 5-METHYL-2-(1-METHYLETHYL)-, (2S-CIS)-	7.63571	.ALPHA.-ISO-MENTHONE $$ CYCLOHEXANONE, 5-METHYL-2-(1-METHYLETHYL)-, (2S-CIS)-	14	[41.0,280.14618][42.0,225.26251][43.0,296.30002][48.0,23.6][53.0,107.100006][54.0,34.6][55.0,533.9077][56.0,326.05453][57.0,216.46667][58.0,580.3][59.0,164.25][60.0,20.8][61.0,33.7][64.0,26.8][65.0,37.95][67.0,111.77776][68.0,64.37144][69.0,912.8286][70.0,338.2077][71.0,148.875][73.0,204.1][75.0,116.55][76.0,29.4][77.0,143.03334][78.0,147.0][79.0,396.9][81.0,82.03845][82.0,35.5][83.0,311.10715][8…	.ALPHA.-ISO-MENTHONE $$ CYCLOHEXANONE, 5-METHYL-2-(1-METHYLETHYL)-, (2S-CIS)- [ C10H18O, overall=73.68, CAS ID=18309-28-9 ]
Tritetracontane (CAS) $$ N-TRIATETRACONTANE $$ n - tri - tetra - contane	1	Tritetracontane (CAS) $$ N-TRIATETRACONTANE $$ n - tri - tetra - contane	15.7167	Tritetracontane (CAS) $$ N-TRIATETRACONTANE $$ n - tri - tetra - contane	18	[41.0,86.340004][42.0,43.7][43.0,361.71875][53.0,132.6][55.0,220.60667][56.0,149.63846][57.0,908.0333][58.0,55.900005][59.0,44.25][60.0,70.96667][61.0,36.966667][62.0,42.3][64.0,50.8][65.0,24.3][67.0,73.4][68.0,135.6][69.0,421.9167][70.0,143.65714][71.0,823.1333][72.0,61.966663][73.0,368.78][74.0,52.0][75.0,212.625][76.0,94.0][77.0,95.625][78.0,249.95][79.0,164.33333][80.0,105.55][81.0,69.56][82.…	Tritetracontane (CAS) $$ N-TRIATETRACONTANE $$ n - tri - tetra - contane [ C43H88, overall=56.97, CAS ID=7098-21-7 ]
Decane, 1-iodo- $$ Decyl iodide $$ 1-Iododecane $$ 1-Iod0decane	1	Decane, 1-iodo- $$ Decyl iodide $$ 1-Iododecane $$ 1-Iod0decane	15.3385	Decane, 1-iodo- $$ Decyl iodide $$ 1-Iododecane $$ 1-Iod0decane	13	[41.0,94.525][42.0,52.5][43.0,402.68463][44.0,46.125][45.0,29.1][49.0,37.0][50.0,36.3][51.0,63.5][52.0,20.3][53.0,37.2][54.0,103.91429][55.0,214.0111][56.0,113.87778][57.0,931.1846][58.0,51.733334][59.0,159.43333][61.0,92.4][64.0,20.8][65.0,45.7][67.0,60.6][68.0,70.05][69.0,433.24][70.0,211.81818][71.0,941.8385][72.0,100.23077][73.0,429.6][74.0,35.4][75.0,54.3][76.0,23.65][77.0,38.949997][78.0,70…	Decane, 1-iodo- $$ Decyl iodide $$ 1-Iododecane $$ 1-Iod0decane [ C10H21I, overall=76.68, CAS ID=2050-77-3 ]
1,1,3,3,5,5-Hexamethyl-1,5-diphenyl-trisiloxane	1	1,1,3,3,5,5-Hexamethyl-1,5-diphenyl-trisiloxane	16.2	1,1,3,3,5,5-Hexamethyl-1,5-diphenyl-trisiloxane	22	[41.0,66.25][43.0,165.31999][55.0,591.9][56.0,41.1][57.0,220.60912][59.0,24.7][65.0,31.4][68.0,59.82][69.0,229.9][70.0,56.775][71.0,211.86002][73.0,139.72223][74.0,38.8][75.0,62.850002][76.0,23.7][82.0,38.800003][83.0,128.64][84.0,93.5][85.0,208.1875][87.0,33.475][89.0,34.327274][91.0,50.392857][92.0,30.400002][97.0,47.1][98.0,60.7][99.0,153.25][101.0,35.0][104.0,32.95][105.0,56.0625][106.0,26.59…	1,1,3,3,5,5-Hexamethyl-1,5-diphenyl-trisiloxane [ C18H28O2Si3, overall=77.32, CAS ID=17977-72-9 ]
.beta.-D-Galactofuranoside, ethyl 2,3,5,6-tetrakis-O-(trimethylsilyl)- (CAS)	2	.beta.-D-Galactofuranoside, ethyl 2,3,5,6-tetrakis-O-(trimethylsilyl)- (CAS)	16.0276	.beta.-D-Galactofuranoside, ethyl 2,3,5,6-tetrakis-O-(trimethylsilyl)- (CAS)	29	[41.0,68.825][43.0,60.05][44.0,53.949997][45.0,34.835712][49.0,22.2][55.0,60.449997][56.0,66.55][57.0,171.01817][58.0,42.3][59.0,27.418182][61.0,22.4][65.0,45.925][66.0,30.1][67.0,23.4][69.0,44.799995][70.0,62.609085][71.0,95.55][72.0,36.0][73.0,961.4793][74.0,84.17586][75.0,152.50955][77.0,24.2][78.0,27.7][81.0,37.0][82.0,54.7][83.0,67.5][84.0,46.35][85.0,89.0][89.0,22.6][91.0,43.3][92.0,32.1][9…	.beta.-D-Galactofuranoside, ethyl 2,3,5,6-tetrakis-O-(trimethylsilyl)- (CAS) [ C20H48O6Si4, overall=65.86, CAS ID=55493-81-7 ]
2,3-BENZO-8,8-DIMETHYL BICYCLO(3.3.0)OCT-2-EN-4-ONE	2	2,3-BENZO-8,8-DIMETHYL BICYCLO(3.3.0)OCT-2-EN-4-ONE	6.32759	2,3-BENZO-8,8-DIMETHYL BICYCLO(3.3.0)OCT-2-EN-4-ONE	29	[41.0,37.38571][42.0,22.225][43.0,127.81428][44.0,38.016666][45.0,57.0][47.0,53.61818][51.0,59.9][52.0,87.55][54.0,20.9][55.0,24.7][56.0,288.925][57.0,90.7875][58.0,167.15997][59.0,35.2][60.0,25.533335][61.0,52.830006][69.0,173.63077][70.0,54.407146][71.0,82.92][72.0,39.8][74.0,118.630005][75.0,338.6368][76.0,30.816671][77.0,152.72856][78.0,35.436844][79.0,39.06666][82.0,56.3][85.0,68.95][86.0,27…	2,3-BENZO-8,8-DIMETHYL BICYCLO(3.3.0)OCT-2-EN-4-ONE [ C14H16O, overall=55.61, CAS ID=999181-32-1 ]
Undecane, 5-methyl- (CAS) $$ 5-Methylundecane $$ Methylundecane	2	Undecane, 5-methyl- (CAS) $$ 5-Methylundecane $$ Methylundecane	8.95909	Undecane, 5-methyl- (CAS) $$ 5-Methylundecane $$ Methylundecane	22	[40.0,37.850002][41.0,220.89998][42.0,89.15][43.0,730.28235][44.0,188.175][45.0,61.749996][46.0,32.2][47.0,50.2][49.0,60.9][50.0,65.850006][51.0,78.1][52.0,171.1][53.0,102.44][54.0,35.7][55.0,410.06665][56.0,245.17][57.0,920.03186][58.0,251.23334][59.0,79.659996][60.0,63.05][61.0,21.6][62.0,43.85][63.0,35.7][64.0,43.95][65.0,49.574997][66.0,27.0][67.0,127.2][68.0,109.06][69.0,396.53333][70.0,226.…	Undecane, 5-methyl- (CAS) $$ 5-Methylundecane $$ Methylundecane [ C12H26, overall=58.69, CAS ID=1632-70-8 ]
3,6-Dioxa-2,4,5,7-tetrasilaoctane, 2,2,4,4,5,5,7,7-octamethyl-	1	3,6-Dioxa-2,4,5,7-tetrasilaoctane, 2,2,4,4,5,5,7,7-octamethyl-	6.31	3,6-Dioxa-2,4,5,7-tetrasilaoctane, 2,2,4,4,5,5,7,7-octamethyl-	10	[40.0,21.7][45.0,143.16667][47.0,88.1][49.0,33.2][54.0,139.4][56.0,175.6][57.0,89.85][59.0,131.44][62.0,57.949997][63.0,29.5][64.0,29.0][66.0,82.020004][73.0,999.0][74.0,197.26666][75.0,606.64996][76.0,78.9][77.0,248.55][78.0,125.4][79.0,801.6][81.0,36.9][84.0,27.0][87.0,78.0][88.0,65.7][89.0,41.550003][91.0,53.8][95.0,56.480003][101.0,65.8][102.0,183.2][103.0,280.32][104.0,60.45][105.0,36.2][106…	3,6-Dioxa-2,4,5,7-tetrasilaoctane, 2,2,4,4,5,5,7,7-octamethyl- [ C10H30O2Si4, overall=62.51, CAS ID=4342-25-0 ]
Undecane (CAS) $$ n-Undecane $$ Hendecane $$ n-C11H24 $$ UNDECAN	2	Undecane (CAS) $$ n-Undecane $$ Hendecane $$ n-C11H24 $$ UNDECAN	11.2323	Undecane (CAS) $$ n-Undecane $$ Hendecane $$ n-C11H24 $$ UNDECAN	62	[40.0,24.7][41.0,179.84546][42.0,89.22499][43.0,619.5371][44.0,100.25714][45.0,82.98][46.0,39.4][49.0,58.2][50.0,94.82222][51.0,101.600006][52.0,67.700005][53.0,91.583336][54.0,26.65][55.0,309.85834][56.0,237.29395][57.0,972.2355][58.0,135.07143][59.0,76.292854][60.0,399.7][61.0,45.0][62.0,68.45][63.0,64.95][64.0,72.571434][65.0,34.2][66.0,67.35][67.0,203.12001][68.0,151.81668][69.0,334.54208][70…	Undecane (CAS) $$ n-Undecane $$ Hendecane $$ n-C11H24 $$ UNDECAN [ C11H24, overall=50.46, CAS ID=1120-21-4 ]
Arabinofuranose, 1,2,3,5-tetrakis-O-(trimethylsilyl)-	1	Arabinofuranose, 1,2,3,5-tetrakis-O-(trimethylsilyl)-	16.1333	Arabinofuranose, 1,2,3,5-tetrakis-O-(trimethylsilyl)-	30	[41.0,41.533337][43.0,66.46667][45.0,29.453335][52.0,24.0][55.0,88.03333][56.0,51.866665][57.0,236.31999][59.0,32.916668][60.0,24.5][61.0,30.0][62.0,53.8][64.0,26.6][65.0,35.975][67.0,44.8][69.0,60.75][71.0,101.240005][72.0,29.419998][73.0,917.55][74.0,85.15185][75.0,112.55418][76.0,46.9][77.0,44.940002][82.0,20.1][83.0,55.5][85.0,171.9][89.0,23.2][91.0,46.3][92.0,26.9][93.0,34.800003][94.0,25.2]…	Arabinofuranose, 1,2,3,5-tetrakis-O-(trimethylsilyl)- [ C17H42O5Si4, overall=67.18, CAS ID=55399-49-0 ]
1,2-Benzenedicarboxylic acid, bis(2-ethylhexyl) ester (CAS) $$ DEHP $$ DNOP	2	1,2-Benzenedicarboxylic acid, bis(2-ethylhexyl) ester (CAS) $$ DEHP $$ DNOP	22.1697	1,2-Benzenedicarboxylic acid, bis(2-ethylhexyl) ester (CAS) $$ DEHP $$ DNOP	122	[41.0,74.16501][42.0,24.374575][43.0,140.32317][53.0,23.4][54.0,24.1][55.0,119.63499][56.0,61.457012][57.0,354.23605][58.0,23.108696][59.0,25.2][60.0,40.8][61.0,52.8][65.0,26.672218][67.0,23.816668][69.0,54.776104][70.0,192.58113][71.0,264.37292][72.0,23.636366][74.0,35.8][76.0,45.671597][77.0,23.354546][79.0,41.833332][81.0,24.2][82.0,22.406248][83.0,78.49916][84.0,48.89584][85.0,306.2][86.0,33.…	1,2-Benzenedicarboxylic acid, bis(2-ethylhexyl) ester (CAS) $$ DEHP $$ DNOP [ C24H38O4, overall=95.21, CAS ID=117-81-7 ]
Methyl (3S*,4S*)-2,3,4,5-tetrahydro-4-methyl-1,5-dioxo-1H-benz[c]azepine-3-c...	1	Methyl (3S*,4S*)-2,3,4,5-tetrahydro-4-methyl-1,5-dioxo-1H-benz[c]azepine-3-c...	14.1	Methyl (3S*,4S*)-2,3,4,5-tetrahydro-4-methyl-1,5-dioxo-1H-benz[c]azepine-3-c...	9	[41.0,83.166664][42.0,36.85][43.0,265.7][45.0,60.45][54.0,22.5][55.0,190.2][56.0,90.899994][57.0,934.86664][58.0,178.9][59.0,33.666668][61.0,106.45][63.0,113.4][64.0,48.7][65.0,30.0][66.0,104.5][68.0,26.1][69.0,290.0][70.0,173.45001][71.0,933.8444][72.0,34.2][73.0,414.05][74.0,58.7][75.0,71.583336][76.0,22.0][77.0,109.9][78.0,999.0][82.0,157.70001][83.0,177.63335][84.0,194.13998][85.0,740.6667][8…	Methyl (3S*,4S*)-2,3,4,5-tetrahydro-4-methyl-1,5-dioxo-1H-benz[c]azepine-3-c... [ C13H13NO4, overall=64.49, CAS ID=137649-42-4 ]
3-Methyl-1-(2-tetrahydropyranyloxy)-2-butene	1	3-Methyl-1-(2-tetrahydropyranyloxy)-2-butene	7.53333	3-Methyl-1-(2-tetrahydropyranyloxy)-2-butene	24	[40.0,33.225][41.0,93.778564][42.0,340.58093][43.0,92.9][44.0,42.4][45.0,37.359997][49.0,21.3][50.0,53.525][51.0,90.1][53.0,105.025][55.0,202.34][56.0,96.25714][57.0,112.7][58.0,28.050001][59.0,27.35][60.0,33.646667][61.0,28.7][65.0,20.7][66.0,70.55][67.0,53.15][68.0,32.3][69.0,632.61255][70.0,64.52857][73.0,188.81665][74.0,30.416666][75.0,82.100006][76.0,27.6][77.0,69.692856][78.0,65.212494][79.…	3-Methyl-1-(2-tetrahydropyranyloxy)-2-butene [ C9H14O3, overall=57.37, CAS ID=0-00-0 ]
(3S,4S)-7-(Trimethylsilyl)hept-1-en-6-yne-3,4-diol	2	(3S,4S)-7-(Trimethylsilyl)hept-1-en-6-yne-3,4-diol	9.35152	(3S,4S)-7-(Trimethylsilyl)hept-1-en-6-yne-3,4-diol	33	[41.0,82.899994][43.0,129.85713][44.0,246.51251][45.0,108.285706][46.0,20.5][47.0,39.129997][50.0,40.65][51.0,66.1][53.0,27.6][54.0,55.1][55.0,113.524994][56.0,134.45999][57.0,253.43637][58.0,143.21666][59.0,90.44073][60.0,21.9][61.0,43.35][62.0,31.063637][63.0,36.5][64.0,39.140003][66.0,26.45][67.0,68.6][68.0,131.7][69.0,94.59999][71.0,145.45][72.0,59.149998][73.0,999.0][74.0,92.491295][75.0,214…	(3S,4S)-7-(Trimethylsilyl)hept-1-en-6-yne-3,4-diol [ C10H18O2Si, overall=53.92, CAS ID=999174-66-1 ]
1-(Methoxyphenyl)-4-phenyl-1,2,4-triazoline-3,5-dione	1	1-(Methoxyphenyl)-4-phenyl-1,2,4-triazoline-3,5-dione	10.3	1-(Methoxyphenyl)-4-phenyl-1,2,4-triazoline-3,5-dione	12	[42.0,40.4][43.0,22.8][45.0,55.824997][53.0,26.1][57.0,99.35][59.0,40.416668][61.0,31.1][63.0,22.7][65.0,62.949993][66.0,25.2][68.0,86.2][70.0,69.475][71.0,129.86665][72.0,50.0][74.0,105.0][77.0,77.7][79.0,23.2][82.0,30.75][85.0,82.58571][87.0,25.45][88.0,23.1][89.0,38.583332][91.0,52.4][93.0,334.16666][96.0,30.7][97.0,77.1][98.0,29.1][99.0,50.65][104.0,30.1][105.0,43.011116][106.0,22.833334][107…	1-(Methoxyphenyl)-4-phenyl-1,2,4-triazoline-3,5-dione [ C15H13N3O3, overall=67.52, CAS ID=999411-63-5 ]
Nonane, 5-(1-methylpropyl)- $$ 5-Sec-butylnonane #	1	Nonane, 5-(1-methylpropyl)- $$ 5-Sec-butylnonane #	9.86429	Nonane, 5-(1-methylpropyl)- $$ 5-Sec-butylnonane #	14	[41.0,100.829994][42.0,85.52143][43.0,460.9857][44.0,43.375][45.0,44.75][51.0,31.0][53.0,42.027267][54.0,53.44616][55.0,236.40001][56.0,399.60715][57.0,803.66437][58.0,154.6923][59.0,45.0][63.0,24.5][65.0,40.25][67.0,48.712498][68.0,100.54999][69.0,379.81427][70.0,266.75714][71.0,902.4786][72.0,88.325005][73.0,693.93335][74.0,59.219994][75.0,48.4][77.0,56.3][80.0,59.61429][81.0,72.63334][82.0,214…	Nonane, 5-(1-methylpropyl)- $$ 5-Sec-butylnonane # [ C13H28, overall=57.88, CAS ID=62185-54-0 ]
1-Acetoxy-3-(2-methylpropenyl)cyclopropane	1	1-Acetoxy-3-(2-methylpropenyl)cyclopropane	7.17	1-Acetoxy-3-(2-methylpropenyl)cyclopropane	10	[40.0,48.028576][41.0,107.4][42.0,94.5][43.0,164.03333][44.0,84.95][46.0,23.5][47.0,34.075][48.0,22.1][49.0,24.8][50.0,39.633335][51.0,77.425][52.0,127.4][53.0,27.45][55.0,144.6][56.0,85.76666][57.0,158.5][58.0,209.0][59.0,27.4][60.0,37.166668][63.0,20.0][64.0,22.5][65.0,35.4][66.0,76.557144][67.0,296.36][68.0,77.16667][69.0,333.26][70.0,112.619995][71.0,68.5][72.0,68.55][73.0,431.24997][74.0,51.…	1-Acetoxy-3-(2-methylpropenyl)cyclopropane [ C9H14O2, overall=51.39, CAS ID=999074-96-2 ]
Dodecane, 2,6,11-trimethyl- (CAS) $$ 2,6,11-Trimethyldodecane	2	Dodecane, 2,6,11-trimethyl- (CAS) $$ 2,6,11-Trimethyldodecane	11.8763	Dodecane, 2,6,11-trimethyl- (CAS) $$ 2,6,11-Trimethyldodecane	38	[41.0,179.12436][42.0,75.98235][43.0,596.0316][44.0,63.211105][45.0,72.28][46.0,22.3][47.0,20.3][50.0,274.2667][51.0,29.400002][53.0,49.971428][54.0,36.15][55.0,252.1727][56.0,177.34856][57.0,983.0158][58.0,89.4889][59.0,41.8875][60.0,86.475006][61.0,90.15][62.0,60.5][64.0,45.2][65.0,76.56667][66.0,60.1][67.0,55.4375][68.0,65.14][69.0,282.75003][70.0,185.53058][71.0,844.3053][72.0,74.28182][73.0,…	Dodecane, 2,6,11-trimethyl- (CAS) $$ 2,6,11-Trimethyldodecane [ C15H32, overall=54.54, CAS ID=31295-56-4 ]
9-Octadecenoic acid (Z)- (CAS) $$ Oleic acid $$ Red oil $$ Oelsauere	2	9-Octadecenoic acid (Z)- (CAS) $$ Oleic acid $$ Red oil $$ Oelsauere	18.705	9-Octadecenoic acid (Z)- (CAS) $$ Oleic acid $$ Red oil $$ Oelsauere	20	[41.0,288.305][42.0,77.645004][43.0,475.45][44.0,39.5][45.0,59.44706][46.0,37.0][50.0,29.8][51.0,20.1][53.0,71.435295][54.0,217.99413][55.0,991.12][56.0,325.53][57.0,667.99475][58.0,35.38666][59.0,38.044445][60.0,327.32498][61.0,94.15263][62.0,35.925003][63.0,35.787502][64.0,25.875][65.0,44.325005][66.0,50.766666][67.0,367.69446][68.0,257.48334][69.0,793.31995][70.0,343.9889][71.0,387.0][72.0,26.…	9-Octadecenoic acid (Z)- (CAS) $$ Oleic acid $$ Red oil $$ Oelsauere [ C18H34O2, overall=87.27, CAS ID=112-80-1 ]
Cyclohexanone, 5-methyl-2-(1-methylethyl)-, (2S-trans)-	1	Cyclohexanone, 5-methyl-2-(1-methylethyl)-, (2S-trans)-	7.59231	Cyclohexanone, 5-methyl-2-(1-methylethyl)-, (2S-trans)-	13	[40.0,38.2][41.0,167.11][42.0,271.35455][43.0,318.2][44.0,113.350006][45.0,59.4][47.0,51.8][50.0,55.3][51.0,29.5][53.0,82.83999][54.0,35.566666][55.0,417.28336][56.0,304.38336][57.0,307.3][58.0,41.7][60.0,74.6][61.0,29.900002][65.0,40.225002][67.0,122.333336][68.0,85.78001][69.0,938.2666][70.0,276.925][71.0,131.225][72.0,75.76666][73.0,494.75][74.0,61.2][75.0,209.6][76.0,87.2][77.0,324.26666][78.…	Cyclohexanone, 5-methyl-2-(1-methylethyl)-, (2S-trans)- [ C10H18O, overall=69.56, CAS ID=14073-97-3 ]
Pentadecane, 2,6,10-trimethyl- $$ NOR-PRISTAN $$ 2,6,10-Trimethylpentadecane	2	Pentadecane, 2,6,10-trimethyl- $$ NOR-PRISTAN $$ 2,6,10-Trimethylpentadecane	13.8111	Pentadecane, 2,6,10-trimethyl- $$ NOR-PRISTAN $$ 2,6,10-Trimethylpentadecane	45	[41.0,140.48462][42.0,72.457146][43.0,398.15125][44.0,70.44][45.0,93.78333][46.0,28.45][49.0,44.9][50.0,74.0][51.0,44.8][52.0,85.15][53.0,40.0][54.0,153.25][55.0,236.47725][56.0,153.45714][57.0,993.7][58.0,142.0][59.0,66.0375][60.0,55.1][61.0,132.6][62.0,33.766666][63.0,62.5][64.0,71.2][65.0,48.433334][66.0,71.20667][67.0,89.005554][68.0,187.5][69.0,188.175][70.0,152.46843][71.0,700.0689][72.0,96…	Pentadecane, 2,6,10-trimethyl- $$ NOR-PRISTAN $$ 2,6,10-Trimethylpentadecane [ C18H38, overall=53.57, CAS ID=3892-00-0 ]
3-METHYL-2,4-(1H,3H)PYRIMIDINDIONE $$ Uracil, 3-methyl- $$ 3-Methyluracil	1	3-METHYL-2,4-(1H,3H)PYRIMIDINDIONE $$ Uracil, 3-methyl- $$ 3-Methyluracil	9.5875	3-METHYL-2,4-(1H,3H)PYRIMIDINDIONE $$ Uracil, 3-methyl- $$ 3-Methyluracil	24	[41.0,138.23636][42.0,102.35001][43.0,214.66][44.0,43.982353][45.0,37.85][50.0,37.5][51.0,87.46667][52.0,31.0][53.0,63.87083][54.0,70.32917][55.0,269.8857][56.0,478.74167][57.0,234.1][58.0,180.13751][59.0,38.0][60.0,51.9][61.0,20.6][63.0,25.283333][65.0,28.25][66.0,28.1][67.0,102.0][68.0,176.79167][69.0,566.3876][70.0,233.2682][71.0,303.6][72.0,58.387497][73.0,129.4][74.0,27.6][75.0,20.7][76.0,27…	3-METHYL-2,4-(1H,3H)PYRIMIDINDIONE $$ Uracil, 3-methyl- $$ 3-Methyluracil [ C5H6N2O2, overall=57.18, CAS ID=608-34-4 ]
1-Butanol, 4-chloro-, acetate $$ 4-Chloro-n-butyl acetate	1	1-Butanol, 4-chloro-, acetate $$ 4-Chloro-n-butyl acetate	6.21481	1-Butanol, 4-chloro-, acetate $$ 4-Chloro-n-butyl acetate	27	[40.0,33.7][41.0,70.12222][42.0,66.61579][43.0,999.0][44.0,158.22][45.0,86.68999][49.0,29.914997][50.0,76.53333][51.0,73.950005][53.0,47.54211][54.0,421.45187][55.0,348.74075][56.0,99.35][57.0,166.4][58.0,287.3687][59.0,72.25][60.0,90.5][61.0,255.38518][62.0,48.30833][63.0,24.406666][64.0,24.8125][65.0,34.9][67.0,23.0][71.0,128.725][72.0,89.933334][73.0,501.84445][74.0,42.9][76.0,22.4][77.0,51.4]…	1-Butanol, 4-chloro-, acetate $$ 4-Chloro-n-butyl acetate [ C6H11ClO2, overall=66.86, CAS ID=6962-92-1 ]
tert-Butyl .alpha.-(5-Nitro-3-methylpyridin-2-yl).alpha.-cyanoacetate	1	tert-Butyl .alpha.-(5-Nitro-3-methylpyridin-2-yl).alpha.-cyanoacetate	6.3	tert-Butyl .alpha.-(5-Nitro-3-methylpyridin-2-yl).alpha.-cyanoacetate	14	[40.0,26.0][43.0,211.4][45.0,97.6][50.0,39.9][51.0,49.066666][53.0,23.3][56.0,158.2][57.0,76.46667][58.0,372.7][59.0,51.35][61.0,43.2][66.0,31.133331][69.0,86.6][70.0,34.5][74.0,202.8][75.0,286.7][76.0,34.96667][77.0,121.95][78.0,40.5][80.0,27.349998][81.0,28.6][87.0,40.4][88.0,30.24][91.0,23.7][95.0,86.0][101.0,22.5][103.0,122.37142][104.0,110.25][105.0,66.083336][108.0,39.725][110.0,244.6125][1…	tert-Butyl .alpha.-(5-Nitro-3-methylpyridin-2-yl).alpha.-cyanoacetate [ C13H15N3O4, overall=52.98, CAS ID=999394-62-5 ]
trans-Geraniol $$ 2,6-Octadien-1-ol, 3,7-dimethyl-, (E)- (CAS) $$ Guaniol	1	trans-Geraniol $$ 2,6-Octadien-1-ol, 3,7-dimethyl-, (E)- (CAS) $$ Guaniol	8.94286	trans-Geraniol $$ 2,6-Octadien-1-ol, 3,7-dimethyl-, (E)- (CAS) $$ Guaniol	14	[41.0,286.42856][42.0,32.4][43.0,249.49998][44.0,151.2][45.0,53.140003][50.0,69.13334][51.0,50.7][52.0,74.0][53.0,77.5875][54.0,21.8][55.0,201.59999][56.0,406.27142][57.0,375.65][58.0,324.0][59.0,49.079998][65.0,60.333332][67.0,221.375][68.0,235.24617][69.0,992.6786][70.0,155.56001][71.0,208.32858][72.0,34.0][73.0,347.8][74.0,42.0][75.0,206.13335][76.0,29.05][77.0,103.78889][78.0,71.333336][79.0,…	trans-Geraniol $$ 2,6-Octadien-1-ol, 3,7-dimethyl-, (E)- (CAS) $$ Guaniol [ C10H18O, overall=53.07, CAS ID=106-24-1 ]
Octadecanoic acid, trimethylsilyl ester (CAS) $$ STEARIC ACID-MONOTMS	2	Octadecanoic acid, trimethylsilyl ester (CAS) $$ STEARIC ACID-MONOTMS	19.9429	Octadecanoic acid, trimethylsilyl ester (CAS) $$ STEARIC ACID-MONOTMS	21	[41.0,52.72727][42.0,24.442856][43.0,192.53334][44.0,25.05][45.0,33.25][54.0,32.757145][55.0,229.75333][56.0,50.899998][57.0,281.26364][58.0,47.7][59.0,29.5][61.0,41.23077][67.0,80.07001][68.0,37.475002][69.0,199.51668][70.0,46.745457][71.0,209.54167][72.0,38.36154][73.0,943.3733][74.0,88.80625][75.0,610.6666][76.0,50.0][77.0,39.181816][79.0,26.166666][81.0,94.96999][82.0,40.120003][83.0,138.5][8…	Octadecanoic acid, trimethylsilyl ester (CAS) $$ STEARIC ACID-MONOTMS [ C21H44O2Si, overall=64.37, CAS ID=18748-91-9 ]
(E)-Ethyl 2-(pentamethylcyclopentadien-1-yl)-4-(p-methoxyphenyl)pent-3-en-1-...	1	(E)-Ethyl 2-(pentamethylcyclopentadien-1-yl)-4-(p-methoxyphenyl)pent-3-en-1-...	21.1	(E)-Ethyl 2-(pentamethylcyclopentadien-1-yl)-4-(p-methoxyphenyl)pent-3-en-1-...	12	[41.0,46.120003][42.0,23.8][43.0,250.2][44.0,22.9][49.0,20.849998][54.0,23.0][55.0,236.25][56.0,84.0][58.0,47.6][67.0,37.4875][68.0,36.81429][70.0,151.43333][72.0,62.75][73.0,442.2583][74.0,41.975002][75.0,200.0583][76.0,22.866667][77.0,32.3][79.0,21.0][81.0,30.066668][82.0,38.499996][83.0,176.23334][86.0,65.26667][90.0,20.3][95.0,30.34][97.0,82.925][98.0,59.35][100.0,51.6][109.0,28.8][110.0,53.2…	(E)-Ethyl 2-(pentamethylcyclopentadien-1-yl)-4-(p-methoxyphenyl)pent-3-en-1-... [ C24H32O3, overall=52.32, CAS ID=999610-05-6 ]
4-Fluoro-4-isopropylcyclohexa-2,5-dienone	1	4-Fluoro-4-isopropylcyclohexa-2,5-dienone	7.53846	4-Fluoro-4-isopropylcyclohexa-2,5-dienone	13	[41.0,148.13333][42.0,114.56667][43.0,288.34003][44.0,23.1][45.0,135.725][48.0,41.05][49.0,37.3][51.0,20.8][52.0,72.2][53.0,31.366667][54.0,45.45][55.0,431.71667][56.0,260.32498][57.0,411.6][59.0,324.5][60.0,76.86667][61.0,47.13333][63.0,27.6][65.0,60.75][67.0,155.26666][68.0,49.0][70.0,282.69][71.0,178.13335][72.0,49.9][73.0,544.6667][74.0,69.63334][75.0,200.66667][77.0,158.7][79.0,76.0][80.0,81…	4-Fluoro-4-isopropylcyclohexa-2,5-dienone [ C9H11FO, overall=60.75, CAS ID=999074-36-8 ]
D-Galactose, 2,3,4,5,6-pentakis-O-(trimethylsilyl)- (CAS) $$ GALACTOSE-PENTATMS	2	D-Galactose, 2,3,4,5,6-pentakis-O-(trimethylsilyl)- (CAS) $$ GALACTOSE-PENTATMS	17.584	D-Galactose, 2,3,4,5,6-pentakis-O-(trimethylsilyl)- (CAS) $$ GALACTOSE-PENTATMS	207	[41.0,31.679998][43.0,95.566666][45.0,32.720608][49.0,29.0][55.0,60.944828][56.0,24.0][57.0,120.48572][58.0,49.3][59.0,24.022387][69.0,71.01738][70.0,31.524998][71.0,117.97143][72.0,25.759262][73.0,892.63617][74.0,90.61449][75.0,73.025856][81.0,26.1][83.0,27.84][84.0,51.74][85.0,72.799995][86.0,21.9][87.0,80.65517][88.0,23.35][89.0,20.433332][97.0,28.614285][99.0,38.800003][101.0,24.156668][103.0…	D-Galactose, 2,3,4,5,6-pentakis-O-(trimethylsilyl)- (CAS) $$ GALACTOSE-PENTATMS [ C21H52O6Si5, overall=89.31, CAS ID=6736-94-3 ]
Heptadecanoic acid, 16-methyl-, methyl ester (CAS) $$ Methyl isostearate	2	Heptadecanoic acid, 16-methyl-, methyl ester (CAS) $$ Methyl isostearate	18.7041	Heptadecanoic acid, 16-methyl-, methyl ester (CAS) $$ Methyl isostearate	49	[41.0,147.6694][42.0,39.921276][43.0,354.82242][44.0,26.1][45.0,21.825][50.0,36.4][53.0,28.037502][54.0,32.45185][55.0,324.92978][56.0,85.66591][57.0,312.25714][58.0,25.920002][59.0,87.94084][62.0,27.1][63.0,20.2][67.0,46.444187][68.0,29.18889][69.0,176.57753][70.0,42.387497][71.0,167.34897][72.0,20.0][73.0,41.2][74.0,998.1245][75.0,235.62047][76.0,20.45][79.0,27.1125][81.0,37.622856][82.0,25.7][…	Heptadecanoic acid, 16-methyl-, methyl ester (CAS) $$ Methyl isostearate [ C19H38O2, overall=74.02, CAS ID=5129-61-3 ]
Linalool $$ 1,6-Octadien-3-ol, 3,7-dimethyl- (CAS) $$ Linalol $$ allo-Ocimenol	1	Linalool $$ 1,6-Octadien-3-ol, 3,7-dimethyl- (CAS) $$ Linalol $$ allo-Ocimenol	10.8235	Linalool $$ 1,6-Octadien-3-ol, 3,7-dimethyl- (CAS) $$ Linalol $$ allo-Ocimenol	17	[40.0,70.600006][41.0,194.80716][42.0,59.725002][43.0,337.2][44.0,103.0][45.0,56.7][50.0,90.3][51.0,109.86][53.0,95.55556][54.0,56.299995][55.0,427.63333][56.0,159.13333][57.0,628.14996][58.0,60.300003][59.0,89.50001][61.0,25.6][63.0,44.2][65.0,45.54][66.0,75.200005][67.0,232.4357][68.0,328.53845][69.0,719.28754][70.0,111.03333][71.0,832.94116][72.0,76.9][73.0,244.7][74.0,38.7][77.0,177.9143][78.…	Linalool $$ 1,6-Octadien-3-ol, 3,7-dimethyl- (CAS) $$ Linalol $$ allo-Ocimenol [ C10H18O, overall=71.32, CAS ID=78-70-6 ]
Decane, 5-propyl- $$ 5-Propyldecane #	1	Decane, 5-propyl- $$ 5-Propyldecane #	10.69	Decane, 5-propyl- $$ 5-Propyldecane #	10	[41.0,174.84999][42.0,82.71111][43.0,442.09][44.0,48.350002][45.0,97.166664][53.0,25.099998][54.0,51.157143][55.0,223.9][56.0,189.31999][57.0,992.20996][58.0,66.799995][59.0,79.05][60.0,74.1][62.0,62.8][63.0,81.6][65.0,42.4][67.0,90.88334][68.0,101.03999][70.0,215.34][71.0,804.87][72.0,84.36666][73.0,187.25][74.0,44.0][76.0,77.8][77.0,115.399994][80.0,40.033337][81.0,174.36665][82.0,123.87142][83…	Decane, 5-propyl- $$ 5-Propyldecane # [ C13H28, overall=78.25, CAS ID=17312-62-8 ]
6-Octen-1-ol, 3,7-dimethyl-, formate $$ Citronellyl formate	2	6-Octen-1-ol, 3,7-dimethyl-, formate $$ Citronellyl formate	9.22076	6-Octen-1-ol, 3,7-dimethyl-, formate $$ Citronellyl formate	106	[41.0,406.61517][42.0,88.7353][43.0,436.66946][44.0,116.4][45.0,139.55714][46.0,28.779999][47.0,68.40436][50.0,46.309093][51.0,56.296295][52.0,54.233337][53.0,124.511894][54.0,51.48][55.0,548.5189][56.0,295.74857][57.0,579.8938][58.0,153.18124][59.0,115.1375][60.0,50.79][61.0,59.21428][62.0,38.13333][63.0,35.739998][64.0,27.6][65.0,36.615383][66.0,67.836845][67.0,339.64948][68.0,305.24615][69.0,9…	6-Octen-1-ol, 3,7-dimethyl-, formate $$ Citronellyl formate [ C11H20O2, overall=90.35, CAS ID=105-85-1 ]
O,O''-Trimethylsilyl-O'-stearoylglycerol	1	O,O''-Trimethylsilyl-O'-stearoylglycerol	23.3444	O,O''-Trimethylsilyl-O'-stearoylglycerol	9	[41.0,102.96667][43.0,352.85715][45.0,41.35][55.0,342.2111][56.0,111.149994][57.0,681.2778][58.0,60.9][59.0,87.100006][67.0,144.05][69.0,256.84998][70.0,83.1][71.0,528.3375][73.0,926.5777][74.0,89.033325][75.0,417.2][77.0,194.7][78.0,69.1][79.0,379.3][81.0,91.466675][83.0,100.9][84.0,161.3][85.0,517.95][86.0,34.9][89.0,71.6][91.0,205.09999][93.0,193.6][95.0,194.03333][97.0,168.85][98.0,123.75][99…	O,O''-Trimethylsilyl-O'-stearoylglycerol [ C27H58O4Si2, overall=53.45, CAS ID=53336-13-3 ]
Nonane, 5-methyl-5-propyl- $$ 5-Methyl-5-propylnonane #	2	Nonane, 5-methyl-5-propyl- $$ 5-Methyl-5-propylnonane #	10.6791	Nonane, 5-methyl-5-propyl- $$ 5-Methyl-5-propylnonane #	43	[41.0,117.50499][42.0,63.671436][43.0,415.1744][44.0,57.619995][45.0,62.559998][46.0,68.0][50.0,47.666668][51.0,73.9][52.0,32.8][53.0,48.899998][54.0,60.10357][55.0,177.82944][56.0,204.81053][57.0,940.90015][58.0,98.890915][59.0,43.640003][64.0,24.400002][65.0,25.150002][66.0,26.1][67.0,70.64][69.0,465.47778][70.0,175.01108][71.0,960.51855][72.0,100.84571][73.0,306.44998][74.0,30.24][75.0,80.2166…	Nonane, 5-methyl-5-propyl- $$ 5-Methyl-5-propylnonane # [ C13H28, overall=80.40, CAS ID=17312-75-3 ]
cis-13-Docosenoic acid, trimethylsilyl ester	1	cis-13-Docosenoic acid, trimethylsilyl ester	22.7842	cis-13-Docosenoic acid, trimethylsilyl ester	19	[41.0,119.10556][42.0,42.384617][43.0,247.61874][44.0,31.125][45.0,40.235294][47.0,28.333334][53.0,32.81111][54.0,90.93333][55.0,522.36847][56.0,124.62352][57.0,384.56][58.0,30.52857][59.0,40.385715][61.0,43.229416][67.0,203.12106][68.0,102.042114][69.0,387.31055][70.0,110.72221][71.0,150.0][72.0,47.62727][73.0,992.09467][74.0,93.09334][75.0,742.0685][76.0,58.899998][77.0,43.443752][79.0,49.76428…	cis-13-Docosenoic acid, trimethylsilyl ester [ C25H50O2Si, overall=74.29, CAS ID=999673-37-8 ]
11-Phenyl-11H-[1]benzopyrano[4,3-b]indol-6-one	1	11-Phenyl-11H-[1]benzopyrano[4,3-b]indol-6-one	15.9	11-Phenyl-11H-[1]benzopyrano[4,3-b]indol-6-one	12	[44.0,23.8][45.0,210.125][47.0,22.5][49.0,62.654545][57.0,49.75][59.0,82.0][61.0,74.35][63.0,63.300003][65.0,42.433334][67.0,34.5][70.0,29.7][72.0,138.1][81.0,21.8][86.0,23.1][88.0,49.95][89.0,37.97273][91.0,46.8][93.0,32.511112][95.0,21.0][96.0,30.0][98.0,37.300003][103.0,37.466667][104.0,51.2][105.0,51.85][107.0,40.75][109.0,29.939999][110.0,109.3][117.0,534.6][123.0,25.025][131.0,53.025005][13…	11-Phenyl-11H-[1]benzopyrano[4,3-b]indol-6-one [ C21H13NO2, overall=60.63, CAS ID=91622-65-0 ]
2-Penten-2,4-diol, 4-methyl-, bis(trimethylsilyl)ether	1	2-Penten-2,4-diol, 4-methyl-, bis(trimethylsilyl)ether	8.44	2-Penten-2,4-diol, 4-methyl-, bis(trimethylsilyl)ether	15	[41.0,142.1][42.0,98.0][43.0,173.625][44.0,168.59999][45.0,220.79][46.0,31.025][47.0,73.3][51.0,90.2][53.0,71.700005][55.0,183.6][56.0,283.5][57.0,278.55][58.0,151.0][59.0,100.888885][60.0,26.8][61.0,90.94][62.0,32.1][64.0,27.05][66.0,42.733334][67.0,48.9][71.0,166.75][72.0,131.7][74.0,192.71666][75.0,478.41428][77.0,81.94286][78.0,113.5][79.0,88.15][81.0,40.32][83.0,42.6][85.0,125.94444][86.0,11…	2-Penten-2,4-diol, 4-methyl-, bis(trimethylsilyl)ether [ C12H28O2Si2, overall=68.42, CAS ID=999346-74-9 ]
Silanol, trimethyl-, phosphate (3:1) (CAS) $$ PHOSPHORIC ACID-TRITMS	2	Silanol, trimethyl-, phosphate (3:1) (CAS) $$ PHOSPHORIC ACID-TRITMS	9.14333	Silanol, trimethyl-, phosphate (3:1) (CAS) $$ PHOSPHORIC ACID-TRITMS	30	[41.0,24.0][42.0,31.1][43.0,96.049995][44.0,27.887499][45.0,91.52857][46.0,21.4][51.0,26.5][53.0,24.4][54.0,26.849998][55.0,89.325][56.0,152.7][57.0,204.7][58.0,41.340004][59.0,51.378574][61.0,34.5][63.0,20.8][66.0,79.7][68.0,73.2][69.0,278.34998][70.0,87.75][71.0,318.03333][72.0,29.915386][73.0,831.05914][74.0,76.25926][75.0,96.34286][76.0,25.9][77.0,48.9][79.0,35.2][80.0,37.85][82.0,134.4][83.0…	Silanol, trimethyl-, phosphate (3:1) (CAS) $$ PHOSPHORIC ACID-TRITMS [ C9H27O4PSi3, overall=82.95, CAS ID=10497-05-9 ]
Urea, N,N'-bis(trimethylsilyl)- (CAS) $$ Bis(trimethylsilyl)urea $$ UREA TMS	1	Urea, N,N'-bis(trimethylsilyl)- (CAS) $$ Bis(trimethylsilyl)urea $$ UREA TMS	8.55385	Urea, N,N'-bis(trimethylsilyl)- (CAS) $$ Bis(trimethylsilyl)urea $$ UREA TMS	13	[42.0,51.05][43.0,98.3][44.0,81.09999][45.0,106.681816][46.0,44.3][51.0,44.550003][52.0,79.833336][54.0,35.4][55.0,75.4][56.0,134.46666][58.0,131.93333][59.0,63.166668][60.0,20.2][62.0,24.3][65.0,24.5][66.0,76.52308][67.0,36.333332][69.0,236.9][71.0,191.5][72.0,65.875][73.0,493.53998][74.0,126.809105][75.0,155.525][77.0,82.62][78.0,39.9][79.0,95.100006][82.0,34.34][83.0,54.9][84.0,37.6][85.0,131.…	Urea, N,N'-bis(trimethylsilyl)- (CAS) $$ Bis(trimethylsilyl)urea $$ UREA TMS [ C7H20N2OSi2, overall=66.92, CAS ID=18297-63-7 ]
Disiloxane, hexamethyl- (CAS) $$ Hexamethyldisiloxane $$ Fluka AG	2	Disiloxane, hexamethyl- (CAS) $$ Hexamethyldisiloxane $$ Fluka AG	6.83684	Disiloxane, hexamethyl- (CAS) $$ Hexamethyldisiloxane $$ Fluka AG	38	[40.0,22.3][41.0,59.166668][42.0,48.6][43.0,209.00002][44.0,65.600006][45.0,78.021866][47.0,31.5][51.0,31.95][52.0,48.684616][53.0,77.16][55.0,257.33334][56.0,170.92][57.0,216.59999][58.0,145.33333][59.0,78.91428][60.0,28.45][61.0,31.199999][62.0,25.35][65.0,39.1][66.0,111.9763][67.0,54.660004][69.0,312.46002][70.0,103.13333][71.0,236.7125][72.0,94.14118][73.0,387.11844][74.0,41.393543][75.0,82.8…	Disiloxane, hexamethyl- (CAS) $$ Hexamethyldisiloxane $$ Fluka AG [ C6H18OSi2, overall=76.70, CAS ID=107-46-0 ]
Tetrasiloxane, decamethyl- $$ Decamethyltetrasiloxane $$ [(CH3)3SiOSi(CH3)2]2O	2	Tetrasiloxane, decamethyl- $$ Decamethyltetrasiloxane $$ [(CH3)3SiOSi(CH3)2]2O	6.02599	Tetrasiloxane, decamethyl- $$ Decamethyltetrasiloxane $$ [(CH3)3SiOSi(CH3)2]2O	127	[41.0,57.15][42.0,74.1][43.0,321.85715][44.0,63.699993][45.0,44.40406][49.0,30.7][50.0,82.950005][51.0,97.6][54.0,461.06668][55.0,281.86][56.0,45.8][57.0,166.54999][59.0,42.530235][60.0,50.1][61.0,259.2667][62.0,58.166668][63.0,68.4][69.0,25.166666][70.0,70.26667][71.0,176.13335][72.0,88.18751][73.0,771.69684][74.0,66.5288][75.0,70.44444][76.0,65.0][77.0,206.05][78.0,53.5][80.0,66.0][81.0,34.8][8…	Tetrasiloxane, decamethyl- $$ Decamethyltetrasiloxane $$ [(CH3)3SiOSi(CH3)2]2O [ C10H30O3Si4, overall=65.07, CAS ID=141-62-8 ]
Decane, 2,3,8-trimethyl- $$ 2,3,8-Trimethyldecane #	1	Decane, 2,3,8-trimethyl- $$ 2,3,8-Trimethyldecane #	11.5286	Decane, 2,3,8-trimethyl- $$ 2,3,8-Trimethyldecane #	14	[41.0,205.63998][42.0,82.76666][43.0,619.8429][44.0,35.0][45.0,71.75][46.0,23.9][50.0,56.13333][51.0,26.4][52.0,44.5][53.0,67.05][55.0,339.14996][56.0,345.35715][57.0,935.93567][58.0,49.9][60.0,28.1][64.0,71.35][65.0,136.1][66.0,30.2][67.0,70.9][69.0,166.5][70.0,268.65714][71.0,705.5143][72.0,123.149994][73.0,189.8][74.0,52.8][75.0,208.53334][79.0,53.0][82.0,91.9][83.0,398.5143][84.0,325.99997][8…	Decane, 2,3,8-trimethyl- $$ 2,3,8-Trimethyldecane # [ C13H28, overall=77.41, CAS ID=62238-14-6 ]
2-(Trimethylsilyl)heptanolide $$ 2-Oxocanone, 3-(trimethylsilyl)- (CAS)	2	2-(Trimethylsilyl)heptanolide $$ 2-Oxocanone, 3-(trimethylsilyl)- (CAS)	19.456	2-(Trimethylsilyl)heptanolide $$ 2-Oxocanone, 3-(trimethylsilyl)- (CAS)	25	[41.0,174.50003][42.0,41.600002][43.0,277.70557][44.0,40.999996][45.0,62.63333][46.0,45.2][49.0,36.2][50.0,27.4][53.0,31.15][54.0,97.98889][55.0,479.92273][56.0,92.15293][57.0,246.7][58.0,47.8][59.0,34.85714][60.0,393.6][61.0,89.36667][62.0,22.8][67.0,192.67693][68.0,95.78001][69.0,238.23332][70.0,58.65][71.0,130.82222][73.0,999.0][74.0,101.96874][75.0,807.716][77.0,51.199997][79.0,72.6][81.0,164…	2-(Trimethylsilyl)heptanolide $$ 2-Oxocanone, 3-(trimethylsilyl)- (CAS) [ C10H20O2Si, overall=59.74, CAS ID=127973-99-3 ]
Hexadecanoic acid, trimethylsilyl ester (CAS) $$ PALMITIC ACID-MONOTMS	2	Hexadecanoic acid, trimethylsilyl ester (CAS) $$ PALMITIC ACID-MONOTMS	17.9789	Hexadecanoic acid, trimethylsilyl ester (CAS) $$ PALMITIC ACID-MONOTMS	19	[41.0,109.91819][42.0,35.983334][43.0,186.07857][44.0,37.6][45.0,50.30833][47.0,34.239998][51.0,120.1][53.0,25.9][54.0,36.233334][55.0,244.73634][56.0,46.52][57.0,142.84666][58.0,24.460001][59.0,37.885715][60.0,35.9][61.0,50.31111][67.0,61.011116][68.0,25.533333][69.0,118.170006][70.0,35.4][71.0,60.183334][72.0,36.0][73.0,922.8421][74.0,95.86][75.0,649.4667][76.0,54.662502][77.0,34.144447][79.0,2…	Hexadecanoic acid, trimethylsilyl ester (CAS) $$ PALMITIC ACID-MONOTMS [ C19H40O2Si, overall=55.71, CAS ID=55520-89-3 ]
Cholest-5-en-3-ol (3.beta.)- (CAS) $$ Lanol $$ Dythol $$ Kathro $$ Dusoran	1	Cholest-5-en-3-ol (3.beta.)- (CAS) $$ Lanol $$ Dythol $$ Kathro $$ Dusoran	26.6786	Cholest-5-en-3-ol (3.beta.)- (CAS) $$ Lanol $$ Dythol $$ Kathro $$ Dusoran	14	[41.0,208.35716][43.0,513.49164][51.0,60.2][53.0,88.81428][55.0,669.5786][56.0,111.675][57.0,602.49286][58.0,37.9][65.0,55.300003][67.0,435.3909][68.0,62.666668][69.0,478.0357][70.0,84.875][71.0,352.66156][72.0,25.8][73.0,320.55][77.0,206.22499][78.0,135.7][79.0,557.60004][80.0,106.0125][81.0,804.72864][82.0,123.73334][83.0,418.16][84.0,78.5][85.0,108.825005][87.0,104.0][88.0,180.1][89.0,142.7][9…	Cholest-5-en-3-ol (3.beta.)- (CAS) $$ Lanol $$ Dythol $$ Kathro $$ Dusoran [ C27H46O, overall=59.34, CAS ID=57-88-5 ]
Muskolactone $$ Oxacyclohexadecan-2-one (CAS) $$ .OMEGA.-PENTADECANOLIDE	1	Muskolactone $$ Oxacyclohexadecan-2-one (CAS) $$ .OMEGA.-PENTADECANOLIDE	18.8222	Muskolactone $$ Oxacyclohexadecan-2-one (CAS) $$ .OMEGA.-PENTADECANOLIDE	18	[41.0,373.14447][42.0,85.31667][43.0,446.31662][44.0,21.933332][45.0,67.05][46.0,34.016666][50.0,23.533333][53.0,91.755554][54.0,267.8944][55.0,999.0][56.0,328.50555][57.0,464.3647][58.0,29.453333][59.0,30.694448][60.0,148.12776][61.0,34.5125][62.0,25.124998][63.0,25.912498][64.0,21.75][65.0,46.43889][66.0,46.475006][67.0,407.96667][68.0,250.09999][69.0,653.3167][70.0,271.25][71.0,237.57274][72.0…	Muskolactone $$ Oxacyclohexadecan-2-one (CAS) $$ .OMEGA.-PENTADECANOLIDE [ C15H28O2, overall=81.61, CAS ID=106-02-5 ]
Pentane, 2,3,3,4-tetramethyl- $$ 2,3,3,4-Tetramethylpentane	2	Pentane, 2,3,3,4-tetramethyl- $$ 2,3,3,4-Tetramethylpentane	6.73667	Pentane, 2,3,3,4-tetramethyl- $$ 2,3,3,4-Tetramethylpentane	30	[40.0,34.426086][41.0,367.2][42.0,158.8][43.0,978.99994][44.0,359.8125][45.0,90.840004][46.0,29.95][47.0,24.5][50.0,58.6][51.0,68.299995][52.0,103.87142][53.0,135.81053][54.0,110.2][55.0,597.13525][57.0,620.82][58.0,413.34998][59.0,55.33125][61.0,30.8][62.0,36.1][65.0,83.9][66.0,61.449993][67.0,158.40666][68.0,62.149998][69.0,712.2467][70.0,229.66667][71.0,388.59412][73.0,338.181][74.0,42.361538]…	Pentane, 2,3,3,4-tetramethyl- $$ 2,3,3,4-Tetramethylpentane [ C9H20, overall=64.56, CAS ID=16747-38-9 ]
Octadecanoic acid, 2,3-bis[(trimethylsilyl)oxy]propyl ester	2	Octadecanoic acid, 2,3-bis[(trimethylsilyl)oxy]propyl ester	24.0377	Octadecanoic acid, 2,3-bis[(trimethylsilyl)oxy]propyl ester	215	[41.0,67.16307][42.0,31.485897][43.0,223.10367][44.0,22.571428][45.0,29.864868][53.0,25.75][54.0,24.727781][55.0,222.51819][56.0,48.50522][57.0,366.8977][58.0,31.67313][59.0,42.80952][60.0,32.75][61.0,29.05][67.0,52.327896][68.0,24.507841][69.0,138.84512][70.0,33.43223][71.0,229.06366][72.0,29.930498][73.0,713.3792][74.0,65.61117][75.0,164.63116][76.0,25.16][77.0,37.620003][79.0,22.45][80.0,44.4]…	Octadecanoic acid, 2,3-bis[(trimethylsilyl)oxy]propyl ester [ C27H58O4Si2, overall=91.63, CAS ID=1188-75-6 ]
CHOLESTEROL 1TMS	2	CHOLESTEROL 1TMS	26.9333	CHOLESTEROL 1TMS	36	[41.0,112.3][43.0,289.61932][45.0,48.099995][46.0,22.7][47.0,36.4][49.0,21.6][50.0,92.2][51.0,43.2][53.0,43.499996][55.0,319.89706][56.0,79.825005][57.0,424.05753][58.0,50.800003][59.0,47.5][61.0,46.527275][65.0,30.45][67.0,195.23438][68.0,40.34][69.0,267.09677][70.0,50.725][71.0,246.16774][73.0,679.20825][74.0,76.48235][75.0,451.89432][76.0,46.625][77.0,84.26667][78.0,41.5][79.0,211.12666][80.0,…	CHOLESTEROL 1TMS [ C30H54OSi, overall=75.55, CAS ID=999721-77-5 ]
Phenyl 4-[bis(ethoxycarbonyl)but-3-ynyl]-2,3,4-trideoxy-.alpha.,L-glcero-pen...	2	Phenyl 4-[bis(ethoxycarbonyl)but-3-ynyl]-2,3,4-trideoxy-.alpha.,L-glcero-pen...	31.0571	Phenyl 4-[bis(ethoxycarbonyl)but-3-ynyl]-2,3,4-trideoxy-.alpha.,L-glcero-pen...	49	[41.0,133.4][42.0,70.0][43.0,401.69998][44.0,389.3846][45.0,36.0][50.0,218.73999][51.0,221.6][52.0,168.59999][54.0,277.8][56.0,358.3][57.0,876.84][58.0,315.53998][59.0,159.38][69.0,367.53333][70.0,230.4][71.0,487.55][73.0,906.73334][74.0,202.175][75.0,264.0][77.0,264.91666][78.0,253.83][79.0,318.46002][80.0,79.2][81.0,226.53333][82.0,37.4][83.0,38.3][84.0,208.3][85.0,388.31998][86.0,788.4][87.0,6…	Phenyl 4-[bis(ethoxycarbonyl)but-3-ynyl]-2,3,4-trideoxy-.alpha.,L-glcero-pen... [ C21H26O6, overall=65.27, CAS ID=999620-34-3 ]
1-(Trimethylsilyl)-2,3,5,6,7,8-hexahydronaphthaleno[3,4-c]-( 5',5'-dimethyl-...	1	1-(Trimethylsilyl)-2,3,5,6,7,8-hexahydronaphthaleno[3,4-c]-( 5',5'-dimethyl-...	14.6158	1-(Trimethylsilyl)-2,3,5,6,7,8-hexahydronaphthaleno[3,4-c]-( 5',5'-dimethyl-...	19	[41.0,175.41539][42.0,41.216667][44.0,25.840002][45.0,76.31113][53.0,42.449997][54.0,21.3][55.0,343.8][56.0,132.2][57.0,998.6737][58.0,52.327274][59.0,25.533333][61.0,31.6][65.0,33.699997][67.0,57.1][69.0,253.2][70.0,87.12858][72.0,43.583332][73.0,741.1316][74.0,59.876472][75.0,98.0][77.0,52.65][79.0,43.15][84.0,97.65][85.0,346.3][86.0,35.366665][91.0,55.377777][100.0,29.05][105.0,47.01176][112.0…	1-(Trimethylsilyl)-2,3,5,6,7,8-hexahydronaphthaleno[3,4-c]-( 5',5'-dimethyl-... [ C16H28OSi2, overall=55.19, CAS ID=999436-11-8 ]
1-Undecene, 1-ethoxy- $$ 1-ETHOXY-1-UNDECENE $$ ETHYL 1-UNDECENYL ETHER	1	1-Undecene, 1-ethoxy- $$ 1-ETHOXY-1-UNDECENE $$ ETHYL 1-UNDECENYL ETHER	19.3857	1-Undecene, 1-ethoxy- $$ 1-ETHOXY-1-UNDECENE $$ ETHYL 1-UNDECENYL ETHER	14	[41.0,120.5625][42.0,60.4][43.0,359.62308][44.0,91.600006][45.0,70.5][49.0,41.7][50.0,54.3][53.0,32.85][54.0,91.36363][55.0,352.41998][56.0,112.340004][57.0,943.83575][58.0,38.899998][59.0,126.625][61.0,41.6][62.0,28.4][66.0,52.1][67.0,201.92857][68.0,139.62308][69.0,402.1857][70.0,163.79999][71.0,939.1786][72.0,126.15][73.0,26.9][75.0,60.300003][76.0,47.2][77.0,28.45][79.0,117.0][80.0,45.725002]…	1-Undecene, 1-ethoxy- $$ 1-ETHOXY-1-UNDECENE $$ ETHYL 1-UNDECENYL ETHER [ C13H26O, overall=58.33, CAS ID=999176-42-8 ]
4-Methoxy-N'-(3-pyridinylmethylene)benzohydrazide tms	2	4-Methoxy-N'-(3-pyridinylmethylene)benzohydrazide tms	15.9095	4-Methoxy-N'-(3-pyridinylmethylene)benzohydrazide tms	63	[42.0,22.400002][43.0,23.243752][44.0,20.766668][45.0,56.887295][46.0,216.05557][48.0,73.1619][49.0,23.42727][50.0,283.93967][58.0,117.07143][59.0,24.260658][60.0,36.314285][61.0,25.160343][62.0,211.57782][63.0,25.786882][64.0,37.682537][66.0,116.044464][72.0,26.333334][73.0,987.2255][74.0,162.83969][75.0,83.63966][76.0,829.85565][77.0,89.814285][78.0,119.22223][80.0,20.0][82.0,25.93651][90.0,89.…	4-Methoxy-N'-(3-pyridinylmethylene)benzohydrazide tms [ C17H21N3O2Si, overall=52.20, CAS ID=999524-67-2 ]
Citronellyl isobutyrate $$ Isobutyric acid, 3,7-dimethyl-6-octenyl ester	2	Citronellyl isobutyrate $$ Isobutyric acid, 3,7-dimethyl-6-octenyl ester	10.436	Citronellyl isobutyrate $$ Isobutyric acid, 3,7-dimethyl-6-octenyl ester	25	[41.0,217.97917][42.0,58.07857][43.0,520.11676][44.0,69.7][45.0,58.833332][52.0,29.8][53.0,91.2][54.0,43.5][55.0,413.9542][56.0,134.6][57.0,332.35556][59.0,59.483334][60.0,54.7][61.0,53.05][63.0,28.55][65.0,40.966663][66.0,29.3][67.0,532.46][68.0,345.292][69.0,960.928][70.0,178.74783][71.0,394.22604][72.0,41.375][73.0,415.2][74.0,71.23333][75.0,90.7][76.0,30.4][77.0,47.333332][79.0,58.860004][80.…	Citronellyl isobutyrate $$ Isobutyric acid, 3,7-dimethyl-6-octenyl ester [ C14H26O2, overall=89.52, CAS ID=97-89-2 ]
2-Monopalmitin trimethylsilyl ether	2	2-Monopalmitin trimethylsilyl ether	22.3905	2-Monopalmitin trimethylsilyl ether	21	[41.0,146.68332][42.0,67.957146][43.0,405.319][44.0,56.36667][45.0,65.5125][53.0,68.4][54.0,49.999996][55.0,295.915][56.0,102.58333][57.0,814.5737][58.0,69.21112][59.0,71.275][60.0,59.475][61.0,46.079998][67.0,88.4][68.0,67.65714][69.0,258.43155][70.0,109.50909][71.0,655.0158][72.0,72.2][73.0,883.34283][74.0,92.65625][75.0,289.28][77.0,52.099995][78.0,43.0][79.0,85.16001][80.0,46.714287][81.0,74.…	2-Monopalmitin trimethylsilyl ether [ C25H54O4Si2, overall=59.48, CAS ID=53212-97-8 ]
9-Octadecenamide, (Z)- $$ Adogen 73 $$ Oleamide $$ Oleic acid amide $$ Slip-eze	1	9-Octadecenamide, (Z)- $$ Adogen 73 $$ Oleamide $$ Oleic acid amide $$ Slip-eze	24	9-Octadecenamide, (Z)- $$ Adogen 73 $$ Oleamide $$ Oleic acid amide $$ Slip-eze	9	[41.0,104.45556][42.0,28.15][43.0,204.5889][44.0,67.48572][53.0,27.400002][54.0,77.2375][55.0,455.36664][56.0,104.95556][57.0,362.77774][58.0,23.8][59.0,999.0][60.0,215.51112][67.0,148.97778][68.0,73.82223][69.0,330.64444][70.0,96.41112][71.0,272.6][72.0,796.51105][73.0,164.24][75.0,46.25][78.0,66.4][79.0,51.61667][80.0,30.475][81.0,155.2][82.0,98.275][83.0,273.9889][84.0,127.8875][85.0,212.2][86…	9-Octadecenamide, (Z)- $$ Adogen 73 $$ Oleamide $$ Oleic acid amide $$ Slip-eze [ C18H35NO, overall=74.85, CAS ID=301-02-0 ]
3-Nonanol, trimethylsilyl eher $$ Nonanol, 3-trimethylsilyl-	1	3-Nonanol, trimethylsilyl eher $$ Nonanol, 3-trimethylsilyl-	16.3214	3-Nonanol, trimethylsilyl eher $$ Nonanol, 3-trimethylsilyl-	14	[40.0,111.0][41.0,106.3][43.0,64.46667][45.0,98.425][47.0,63.733337][51.0,56.1][52.0,37.8][53.0,41.7][54.0,30.2][55.0,135.65834][57.0,258.80002][59.0,44.716663][61.0,34.870003][65.0,20.4][67.0,43.77273][69.0,151.3][70.0,112.2][71.0,111.87501][72.0,21.7][73.0,804.3714][74.0,80.22858][75.0,379.6][76.0,37.81111][77.0,91.73334][80.0,28.1][81.0,65.89][82.0,60.0][83.0,109.66364][84.0,226.9][85.0,143.40…	3-Nonanol, trimethylsilyl eher $$ Nonanol, 3-trimethylsilyl- [ C12H28OSi, overall=60.94, CAS ID=39789-09-8 ]
Octane, 1,1'-oxybis- $$ Octyl ether $$ n-Octyl ether $$ Antar $$ Caprylic ether	1	Octane, 1,1'-oxybis- $$ Octyl ether $$ n-Octyl ether $$ Antar $$ Caprylic ether	12.725	Octane, 1,1'-oxybis- $$ Octyl ether $$ n-Octyl ether $$ Antar $$ Caprylic ether	12	[41.0,107.71][42.0,67.64][43.0,403.45834][44.0,285.3][45.0,39.0][49.0,46.6][50.0,26.3][51.0,33.4][53.0,49.4][55.0,258.70834][56.0,114.811104][57.0,941.5916][58.0,46.800003][59.0,88.6][60.0,223.6][61.0,36.4][66.0,45.2][67.0,44.45][68.0,83.627266][69.0,660.4182][70.0,271.84543][71.0,915.075][72.0,225.9][73.0,200.6857][74.0,39.925003][75.0,108.05][76.0,42.3][77.0,103.3][78.0,48.9][79.0,86.4][80.0,15…	Octane, 1,1'-oxybis- $$ Octyl ether $$ n-Octyl ether $$ Antar $$ Caprylic ether [ C16H34O, overall=56.15, CAS ID=629-82-3 ]
9,12-Octadecadienoic acid (Z,Z)- (CAS) $$ Linoleic acid $$ Linoleic	2	9,12-Octadecadienoic acid (Z,Z)- (CAS) $$ Linoleic acid $$ Linoleic	18.8697	9,12-Octadecadienoic acid (Z,Z)- (CAS) $$ Linoleic acid $$ Linoleic	33	[41.0,225.1353][42.0,30.55][43.0,189.4][44.0,44.0][45.0,66.712494][46.0,50.1][50.0,29.640003][51.0,24.733332][53.0,80.79001][54.0,371.29068][55.0,659.80005][58.0,51.6][59.0,35.388885][60.0,189.6][61.0,72.825005][62.0,44.4][63.0,48.233337][65.0,75.90501][66.0,87.799995][67.0,980.38184][68.0,524.66364][69.0,491.19998][70.0,142.6][71.0,154.75][73.0,370.4][74.0,39.325][75.0,72.82][76.0,142.6][77.0,14…	9,12-Octadecadienoic acid (Z,Z)- (CAS) $$ Linoleic acid $$ Linoleic [ C18H32O2, overall=77.40, CAS ID=60-33-3 ]
Undecane, 4,7-dimethyl- $$ 4,7-Dimethylundecane #	1	Undecane, 4,7-dimethyl- $$ 4,7-Dimethylundecane #	10.8531	Undecane, 4,7-dimethyl- $$ 4,7-Dimethylundecane #	32	[41.0,208.69029][42.0,91.73103][43.0,686.68134][45.0,76.170006][46.0,35.175][49.0,47.2][50.0,55.3][51.0,92.0][52.0,41.4][53.0,63.064713][54.0,58.5][55.0,224.41429][56.0,205.58423][57.0,988.39996][58.0,102.55384][59.0,50.71][61.0,35.65][62.0,36.875][63.0,40.0][64.0,44.35][65.0,55.78][66.0,49.1][67.0,73.64444][68.0,111.899994][69.0,237.03847][70.0,198.93748][71.0,735.84686][72.0,106.11428][73.0,553…	Undecane, 4,7-dimethyl- $$ 4,7-Dimethylundecane # [ C13H28, overall=84.77, CAS ID=17301-32-5 ]
Ditridecyl ester of phthalic acid	1	Ditridecyl ester of phthalic acid	15.525	Ditridecyl ester of phthalic acid	16	[41.0,181.52728][42.0,63.059998][43.0,516.2813][45.0,72.85][50.0,74.340004][51.0,119.0][52.0,151.1][55.0,296.48][56.0,164.41][57.0,896.2187][58.0,62.27][62.0,57.6][64.0,27.2][65.0,80.65833][66.0,102.6][68.0,108.149994][69.0,245.24287][70.0,133.32222][71.0,842.96246][72.0,82.025][74.0,50.433334][76.0,89.609085][77.0,45.640003][78.0,83.200005][79.0,33.6][82.0,209.96666][83.0,208.91][84.0,133.87143]…	Ditridecyl ester of phthalic acid [ C34H58O4, overall=71.03, CAS ID=999759-82-9 ]
3,5-Di-tert-butyl-4-trimethylsiloxytoluene	2	3,5-Di-tert-butyl-4-trimethylsiloxytoluene	14.6143	3,5-Di-tert-butyl-4-trimethylsiloxytoluene	84	[41.0,181.83124][42.0,54.821423][43.0,430.51877][44.0,30.763159][45.0,76.32805][46.0,241.6][48.0,49.5][50.0,40.75][51.0,28.05][53.0,62.649994][54.0,28.0][55.0,321.2091][56.0,107.82727][57.0,999.0][58.0,59.29268][59.0,26.157139][61.0,29.95][62.0,22.2][65.0,41.02][66.0,223.4][67.0,115.7][69.0,296.76][70.0,120.753334][71.0,536.7133][72.0,58.145832][73.0,837.6214][74.0,74.827484][75.0,111.32285][76.0…	3,5-Di-tert-butyl-4-trimethylsiloxytoluene [ C18H32OSi, overall=77.29, CAS ID=18510-49-1 ]
.beta.-Citronellol $$ 6-Octen-1-ol, 3,7-dimethyl- (CAS) $$ Citronellol	2	.beta.-Citronellol $$ 6-Octen-1-ol, 3,7-dimethyl- (CAS) $$ Citronellol	8.755	.beta.-Citronellol $$ 6-Octen-1-ol, 3,7-dimethyl- (CAS) $$ Citronellol	20	[41.0,345.65884][42.0,85.0125][43.0,227.48999][44.0,143.25][45.0,86.50001][46.0,38.4][48.0,22.9][49.0,37.4][51.0,30.833334][52.0,81.7][53.0,141.09999][54.0,47.628574][55.0,446.2167][56.0,291.075][57.0,284.80002][58.0,111.200005][59.0,73.06667][60.0,44.799995][65.0,32.78][66.0,56.93333][67.0,420.27496][68.0,314.2684][69.0,994.48][70.0,195.79999][71.0,317.85][72.0,56.7][73.0,397.3][74.0,70.15][75.0…	.beta.-Citronellol $$ 6-Octen-1-ol, 3,7-dimethyl- (CAS) $$ Citronellol [ C10H20O, overall=80.65, CAS ID=106-22-9 ]
Undecane, 4,6-dimethyl- $$ 4,6-Dimethylundecane #	1	Undecane, 4,6-dimethyl- $$ 4,6-Dimethylundecane #	10.4154	Undecane, 4,6-dimethyl- $$ 4,6-Dimethylundecane #	13	[41.0,219.81001][42.0,83.318184][43.0,573.2846][45.0,43.599995][46.0,29.1][50.0,67.6][51.0,21.8][53.0,71.17143][54.0,50.4][55.0,206.4125][56.0,179.8625][57.0,999.0][58.0,140.04999][59.0,39.54][63.0,37.199997][64.0,51.4][65.0,37.699997][67.0,69.659996][68.0,103.399994][69.0,226.2625][70.0,161.67694][71.0,605.3538][72.0,58.749996][73.0,291.55716][74.0,56.879997][75.0,88.96667][76.0,21.8][77.0,88.96…	Undecane, 4,6-dimethyl- $$ 4,6-Dimethylundecane # [ C13H28, overall=64.46, CAS ID=17312-82-2 ]
Undecane, 4,6-dimethyl- (CAS) $$ 4,6-Dimethylundecane $$ 4,6-DIMETHYLUNDECANE #	2	Undecane, 4,6-dimethyl- (CAS) $$ 4,6-Dimethylundecane $$ 4,6-DIMETHYLUNDECANE #	11.1308	Undecane, 4,6-dimethyl- (CAS) $$ 4,6-Dimethylundecane $$ 4,6-DIMETHYLUNDECANE #	26	[41.0,191.864][42.0,93.426315][43.0,573.82306][44.0,71.700005][45.0,50.999996][50.0,92.8][51.0,60.15][52.0,51.56667][53.0,90.9][55.0,227.6238][56.0,232.53334][57.0,983.69995][58.0,109.8][59.0,54.066666][63.0,42.033333][64.0,37.7][67.0,74.71667][68.0,36.75][69.0,259.18887][70.0,176.7154][71.0,685.78455][72.0,93.314285][73.0,263.0625][74.0,36.399998][75.0,306.86667][77.0,102.037506][78.0,108.95][79…	Undecane, 4,6-dimethyl- (CAS) $$ 4,6-Dimethylundecane $$ 4,6-DIMETHYLUNDECANE # [ C13H28, overall=77.59, CAS ID=17312-82-2 ]
Trimethylsilyl ether of glycerol $$ Glycerol, tris(trimethylsilyl) ether	2	Trimethylsilyl ether of glycerol $$ Glycerol, tris(trimethylsilyl) ether	9.3574	Trimethylsilyl ether of glycerol $$ Glycerol, tris(trimethylsilyl) ether	54	[41.0,66.6][43.0,88.7][44.0,33.033337][45.0,85.19815][47.0,20.55][52.0,126.8][53.0,23.5][55.0,53.7][57.0,142.03334][58.0,60.72857][59.0,75.145996][61.0,22.6][68.0,130.4][69.0,101.35][70.0,37.5][71.0,129.17499][72.0,40.271427][73.0,999.0][74.0,84.53847][75.0,100.09721][81.0,21.6][84.0,21.6][85.0,83.9][89.0,27.410204][93.0,61.699997][99.0,23.875][101.0,51.268627][103.0,247.48679][104.0,26.808332][1…	Trimethylsilyl ether of glycerol $$ Glycerol, tris(trimethylsilyl) ether [ C12H32O3Si3, overall=92.04, CAS ID=6787-10-6 ]
FUCOSE PER-TMS	1	FUCOSE PER-TMS	16.9023	FUCOSE PER-TMS	43	[41.0,47.317387][42.0,53.75][43.0,109.408325][45.0,39.909756][55.0,75.97646][56.0,30.872725][57.0,213.15001][58.0,101.8][59.0,33.307144][62.0,25.2][69.0,61.419994][70.0,26.757141][71.0,184.2][72.0,24.37826][73.0,987.6093][74.0,185.89536][75.0,90.86046][76.0,24.0][77.0,113.9][81.0,25.099998][83.0,51.488235][84.0,27.000002][85.0,185.09999][86.0,108.75][87.0,79.37296][88.0,24.833334][89.0,25.0][93.0…	FUCOSE PER-TMS [ C18H44O5Si4, overall=73.93, CAS ID=999716-04-1 ]
6,7-Dimethoxy-2-methyl-3,4-dihydro[1-D]isoquinolinium ion	2	6,7-Dimethoxy-2-methyl-3,4-dihydro[1-D]isoquinolinium ion	7.75254	6,7-Dimethoxy-2-methyl-3,4-dihydro[1-D]isoquinolinium ion	59	[42.0,106.0][44.0,125.125][46.0,98.1][48.0,44.1][49.0,33.8][50.0,25.1][51.0,46.0][52.0,33.5][54.0,35.05][55.0,114.0][57.0,178.6][59.0,47.800003][60.0,69.0][65.0,20.2][69.0,100.8][71.0,140.7][72.0,106.7][73.0,85.5][74.0,68.92857][75.0,26.8][77.0,136.3][78.0,131.0][81.0,38.43333][82.0,28.25][83.0,80.73334][84.0,46.166668][85.0,72.8][86.0,87.350006][87.0,49.0][88.0,53.7][89.0,25.55][92.0,26.0][93.0,…	6,7-Dimethoxy-2-methyl-3,4-dihydro[1-D]isoquinolinium ion [ C12H15DNO2, overall=70.35, CAS ID=999196-11-0 ]
Cyclooctane-d16 (CAS) $$ CYCLOOCTANE	1	Cyclooctane-d16 (CAS) $$ CYCLOOCTANE	14.9	Cyclooctane-d16 (CAS) $$ CYCLOOCTANE	15	[41.0,24.4][42.0,84.86668][44.0,41.81429][45.0,133.06][46.0,802.33997][47.0,45.266666][48.0,156.95334][49.0,184.75336][50.0,890.5599][51.0,29.807695][55.0,26.6][56.0,26.7][58.0,106.60667][60.0,63.36666][61.0,183.79335][62.0,516.7733][63.0,933.9667][64.0,604.57336][65.0,367.01334][66.0,693.5867][67.0,38.350002][69.0,33.0][70.0,23.349998][71.0,21.4][73.0,31.075][74.0,54.853333][75.0,28.550001][76.0…	Cyclooctane-d16 (CAS) $$ CYCLOOCTANE [ C8D16, overall=50.89, CAS ID=92204-03-0 ]
Pentatriacontane (CAS) $$ n-Pentatriacontane $$ n - penta - tria - contanene	1	Pentatriacontane (CAS) $$ n-Pentatriacontane $$ n - penta - tria - contanene	16.0923	Pentatriacontane (CAS) $$ n-Pentatriacontane $$ n - penta - tria - contanene	13	[41.0,188.79231][42.0,53.6][43.0,533.6][44.0,39.1][45.0,45.399998][50.0,102.6][52.0,31.0][53.0,57.233334][54.0,48.65][55.0,316.8727][56.0,140.24167][57.0,987.8923][58.0,74.91429][60.0,156.15][61.0,96.2][62.0,52.8][65.0,55.7][67.0,40.2][68.0,65.00001][69.0,221.99168][70.0,150.40909][71.0,741.2384][72.0,66.666664][73.0,296.8][74.0,50.7][75.0,136.93333][76.0,54.0][77.0,145.2][78.0,86.525][81.0,56.94…	Pentatriacontane (CAS) $$ n-Pentatriacontane $$ n - penta - tria - contanene [ C35H72, overall=86.63, CAS ID=630-07-9 ]
cis-5-Dodecenoic acid	2	cis-5-Dodecenoic acid	18.8368	cis-5-Dodecenoic acid	19	[41.0,333.68948][42.0,82.62632][43.0,407.96317][44.0,24.066666][45.0,63.688896][46.0,24.76][50.0,24.625][53.0,97.30527][54.0,269.56317][55.0,999.0][56.0,327.57776][57.0,449.5][58.0,28.649998][59.0,32.23333][60.0,152.3158][61.0,32.88667][62.0,20.65][63.0,28.725][64.0,20.0][65.0,50.361115][66.0,42.97143][67.0,429.44214][68.0,258.22632][69.0,691.9][70.0,287.24734][71.0,248.05][72.0,27.66][73.0,193.6…	cis-5-Dodecenoic acid [ C12H22O2, overall=82.94, CAS ID=2430-94-6 ]
1-Heptacosanol $$ Heptacosan-1-ol $$ Heptacosanol	1	1-Heptacosanol $$ Heptacosan-1-ol $$ Heptacosanol	14.6	1-Heptacosanol $$ Heptacosan-1-ol $$ Heptacosanol	9	[41.0,132.96][42.0,47.6][43.0,388.74286][53.0,56.5125][54.0,23.7][55.0,256.24448][56.0,126.675][57.0,907.4111][58.0,47.36667][67.0,78.18889][68.0,34.2][69.0,233.1778][70.0,103.05][71.0,448.93335][72.0,54.5][73.0,71.9][77.0,56.859997][79.0,71.63333][80.0,25.6][81.0,156.97778][82.0,120.08888][83.0,205.14445][84.0,108.885704][85.0,384.0][86.0,39.04][91.0,47.32][93.0,53.074997][95.0,92.14444][96.0,65…	1-Heptacosanol $$ Heptacosan-1-ol $$ Heptacosanol [ C27H56O, db=64.59, CAS ID=2004-39-9 ]
E-(3,7-Dimethyl-2,6-octadienyloxy)trimethylsilane	2	E-(3,7-Dimethyl-2,6-octadienyloxy)trimethylsilane	10.66	E-(3,7-Dimethyl-2,6-octadienyloxy)trimethylsilane	25	[41.0,198.31305][43.0,138.41429][45.0,98.95238][47.0,59.361103][50.0,41.1][51.0,44.0][52.0,22.0][53.0,89.62353][54.0,44.9][55.0,117.98572][56.0,150.66667][57.0,148.94286][58.0,93.6][59.0,53.03077][60.0,30.4][61.0,50.836845][62.0,23.5][65.0,49.0][67.0,104.65714][68.0,134.82222][69.0,472.11606][70.0,50.15][71.0,313.25][73.0,999.0][74.0,92.10001][75.0,591.984][76.0,55.042854][77.0,60.17647][79.0,32.…	E-(3,7-Dimethyl-2,6-octadienyloxy)trimethylsilane [ C13H26OSi, overall=72.90, CAS ID=999252-93-9 ]
Tetradecanoic acid (CAS) $$ Myristic acid (CAS) $$ MYRISTINIC ACID $$ Crodacid	2	Tetradecanoic acid (CAS) $$ Myristic acid (CAS) $$ MYRISTINIC ACID $$ Crodacid	15.2826	Tetradecanoic acid (CAS) $$ Myristic acid (CAS) $$ MYRISTINIC ACID $$ Crodacid	23	[41.0,206.62106][42.0,83.861534][43.0,504.87003][44.0,62.275][45.0,75.51578][46.0,282.73334][49.0,50.0][50.0,425.3][51.0,28.3][52.0,21.2][53.0,34.0][54.0,36.216667][55.0,554.44763][56.0,164.44998][57.0,895.75714][58.0,141.4][59.0,54.928566][60.0,661.81744][61.0,235.48183][62.0,248.1][63.0,417.9][65.0,334.95][67.0,108.23333][68.0,100.875][69.0,506.18573][70.0,188.57999][71.0,590.9][73.0,918.2131][…	Tetradecanoic acid (CAS) $$ Myristic acid (CAS) $$ MYRISTINIC ACID $$ Crodacid [ C14H28O2, overall=75.00, CAS ID=544-63-8 ]
Nerolidol 2	1	Nerolidol 2	13.0214	Nerolidol 2	14	[41.0,217.77856][42.0,61.1][43.0,368.01663][45.0,90.1][50.0,169.65][53.0,91.80833][55.0,318.3846][56.0,110.93334][57.0,735.26666][58.0,23.2][59.0,38.0][65.0,26.2][66.0,35.2][67.0,237.6692][68.0,115.81][69.0,899.5286][70.0,130.4375][71.0,856.3111][72.0,53.733337][73.0,269.6][75.0,315.15002][77.0,118.2][78.0,53.6][79.0,173.78][80.0,111.9077][81.0,336.7857][82.0,130.48][83.0,176.12857][85.0,504.2249…	Nerolidol 2 [ C15H26O, overall=75.19, CAS ID=999242-28-8 ]
2-Propenal, 3-phenyl- (CAS) $$ Cinnamaldehyde $$ 3-Phenylpropenal $$ Cinnamal	1	2-Propenal, 3-phenyl- (CAS) $$ Cinnamaldehyde $$ 3-Phenylpropenal $$ Cinnamal	8.96842	2-Propenal, 3-phenyl- (CAS) $$ Cinnamaldehyde $$ 3-Phenylpropenal $$ Cinnamal	19	[41.0,463.74][42.0,89.74][43.0,195.8][45.0,117.8][47.0,29.1][50.0,52.86667][51.0,180.58331][52.0,51.2][53.0,112.43751][54.0,71.32][55.0,496.825][56.0,420.03998][57.0,818.425][58.0,66.53333][60.0,48.899998][61.0,30.150002][62.0,49.625][63.0,57.99][65.0,63.733334][66.0,44.325][67.0,570.3][68.0,655.5667][70.0,146.6][71.0,543.14996][72.0,65.9][74.0,56.80833][75.0,86.4][76.0,57.214283][77.0,318.06845]…	2-Propenal, 3-phenyl- (CAS) $$ Cinnamaldehyde $$ 3-Phenylpropenal $$ Cinnamal [ C9H8O, overall=68.83, CAS ID=104-55-2 ]
linalyl formate $$ 1,6-Octadien-3-ol, 3,7-dimethyl-, formate (CAS)	1	linalyl formate $$ 1,6-Octadien-3-ol, 3,7-dimethyl-, formate (CAS)	7.08125	linalyl formate $$ 1,6-Octadien-3-ol, 3,7-dimethyl-, formate (CAS)	16	[40.0,93.575][41.0,221.54][42.0,80.23333][43.0,460.09164][45.0,96.26666][47.0,29.95][48.0,27.5][50.0,28.0][51.0,124.32001][53.0,133.55714][54.0,37.9][55.0,543.45][56.0,219.81999][57.0,999.0][58.0,424.9][59.0,113.166664][60.0,42.199997][61.0,32.9][63.0,23.9][65.0,50.2875][66.0,89.26666][67.0,268.8375][68.0,212.07143][69.0,710.11255][70.0,125.3][71.0,973.7875][72.0,110.850006][74.0,50.15][75.0,129.…	linalyl formate $$ 1,6-Octadien-3-ol, 3,7-dimethyl-, formate (CAS) [ C11H18O2, overall=65.83, CAS ID=115-99-1 ]
Cyclotetrasiloxane, octamethyl- (CAS) $$ Octamethylcyclotetrasiloxane	2	Cyclotetrasiloxane, octamethyl- (CAS) $$ Octamethylcyclotetrasiloxane	7.5	Cyclotetrasiloxane, octamethyl- (CAS) $$ Octamethylcyclotetrasiloxane	29	[43.0,41.0][45.0,34.600002][48.0,36.8][55.0,25.6][57.0,111.7][59.0,46.412495][60.0,29.133333][63.0,22.3][65.0,22.0][69.0,50.2][70.0,38.0][72.0,53.199997][73.0,262.7481][74.0,29.807697][75.0,47.368187][77.0,37.600002][81.0,60.9][83.0,140.63333][85.0,206.3][91.0,33.75][97.0,22.9][103.0,117.1][104.0,41.55][105.0,23.5][108.0,56.7][109.0,22.9][111.0,21.1][112.0,189.90001][113.0,35.9][115.0,21.1][116.0…	Cyclotetrasiloxane, octamethyl- (CAS) $$ Octamethylcyclotetrasiloxane [ C8H24O4Si4, overall=87.08, CAS ID=556-67-2 ]
Heptacosane (CAS) $$ n-Heptacosane $$ n - heptacosane	1	Heptacosane (CAS) $$ n-Heptacosane $$ n - heptacosane	15.2429	Heptacosane (CAS) $$ n-Heptacosane $$ n - heptacosane	14	[41.0,150.91666][43.0,278.44998][44.0,73.425][45.0,93.666664][48.0,32.3][49.0,75.4][53.0,49.550003][54.0,77.6][55.0,246.12726][56.0,125.65][57.0,849.89996][58.0,46.15][59.0,51.124996][65.0,122.4][67.0,82.340004][68.0,147.73334][69.0,357.19998][70.0,150.56667][71.0,917.7572][72.0,66.225][73.0,265.08002][74.0,104.06667][75.0,90.025][76.0,93.4][77.0,161.2][80.0,118.05][81.0,175.79999][82.0,138.34][8…	Heptacosane (CAS) $$ n-Heptacosane $$ n - heptacosane [ C27H56, overall=79.03, CAS ID=593-49-7 ]
2,4-Pentanedione, 1,1,1-trifluoro- $$ (Trifluoroacetyl)acetone	1	2,4-Pentanedione, 1,1,1-trifluoro- $$ (Trifluoroacetyl)acetone	7.13636	2,4-Pentanedione, 1,1,1-trifluoro- $$ (Trifluoroacetyl)acetone	11	[40.0,61.079998][41.0,141.4875][42.0,328.0625][43.0,384.21115][44.0,217.66667][45.0,53.133335][48.0,32.8][50.0,71.24][53.0,101.15][54.0,36.95][55.0,168.12856][56.0,183.1][57.0,143.06667][58.0,104.0][60.0,46.366665][62.0,29.8][63.0,28.8][64.0,41.1][65.0,40.15][66.0,35.0][67.0,99.2][68.0,93.475][69.0,714.19086][70.0,162.7][71.0,287.375][72.0,126.350006][73.0,271.31668][74.0,51.3][75.0,191.45][76.0,…	2,4-Pentanedione, 1,1,1-trifluoro- $$ (Trifluoroacetyl)acetone [ C5H5F3O2, overall=51.85, CAS ID=367-57-7 ]
Phenol, 2,4,6-tris(1-methylethyl)- $$ 2,4,6-Triisopropylphenol #	1	Phenol, 2,4,6-tris(1-methylethyl)- $$ 2,4,6-Triisopropylphenol #	16.9	Phenol, 2,4,6-tris(1-methylethyl)- $$ 2,4,6-Triisopropylphenol #	9	[44.0,62.2][51.0,33.5][53.0,64.1375][55.0,315.4][58.0,81.6][62.0,64.4][65.0,83.375][67.0,151.33333][77.0,154.86665][79.0,87.159996][80.0,52.3][81.0,149.7][82.0,81.3][88.0,37.1][89.0,28.5][91.0,196.65556][92.0,42.3][93.0,88.571434][94.0,43.0][95.0,122.13334][96.0,93.2][101.0,39.4][102.0,50.85][103.0,38.16][104.0,23.3][105.0,107.399994][106.0,50.333332][107.0,103.51111][108.0,34.3][109.0,205.36249]…	Phenol, 2,4,6-tris(1-methylethyl)- $$ 2,4,6-Triisopropylphenol # [ C15H24O, overall=61.77, CAS ID=2934-07-8 ]
Benzaldehyde, 2-hydroxy- (CAS) $$ Salicylaldehyde (CAS) $$ Salicylal	1	Benzaldehyde, 2-hydroxy- (CAS) $$ Salicylaldehyde (CAS) $$ Salicylal	6.03636	Benzaldehyde, 2-hydroxy- (CAS) $$ Salicylaldehyde (CAS) $$ Salicylal	11	[42.0,76.100006][43.0,273.84998][44.0,74.5][45.0,107.4][47.0,46.366665][50.0,103.35][51.0,136.47142][52.0,290.0][53.0,67.399994][54.0,24.8][55.0,171.5][57.0,999.0][58.0,254.4][59.0,110.25][60.0,22.400002][61.0,30.2][62.0,24.300001][63.0,46.68][64.0,28.15][65.0,146.4][66.0,55.67273][67.0,53.3][68.0,24.266668][69.0,232.275][70.0,87.4][71.0,156.9][72.0,84.07143][73.0,525.0875][74.0,47.612503][75.0,3…	Benzaldehyde, 2-hydroxy- (CAS) $$ Salicylaldehyde (CAS) $$ Salicylal [ C7H6O2, db=80.71, CAS ID=90-02-8 ]
Hexacosane (CAS) $$ n-Hexacosane $$ n - hexacosane $$ cerane	1	Hexacosane (CAS) $$ n-Hexacosane $$ n - hexacosane $$ cerane	17.3682	Hexacosane (CAS) $$ n-Hexacosane $$ n - hexacosane $$ cerane	22	[41.0,168.78181][42.0,79.75001][43.0,525.25][44.0,111.9][50.0,93.3][51.0,71.5][52.0,170.6][53.0,60.05][54.0,43.36][55.0,262.75714][56.0,194.44614][57.0,992.69086][58.0,90.966675][59.0,133.95][61.0,100.3][62.0,36.6][65.0,83.4][66.0,58.9][67.0,120.725][68.0,55.637497][69.0,260.92145][70.0,155.10667][71.0,754.209][72.0,115.35][73.0,330.26874][74.0,56.280006][75.0,241.26668][77.0,46.15][79.0,85.75][8…	Hexacosane (CAS) $$ n-Hexacosane $$ n - hexacosane $$ cerane [ C26H54, overall=67.93, CAS ID=630-01-3 ]
3-Pyridinol (CAS) $$ 3-Hydroxypyridine $$ 3-Pyridol $$ 3-Pyridone $$ 3-PYRIDINO	1	3-Pyridinol (CAS) $$ 3-Hydroxypyridine $$ 3-Pyridol $$ 3-Pyridone $$ 3-PYRIDINO	7.11	3-Pyridinol (CAS) $$ 3-Hydroxypyridine $$ 3-Pyridol $$ 3-Pyridone $$ 3-PYRIDINO	10	[40.0,46.129997][41.0,73.61][42.0,64.73334][43.0,103.8][44.0,91.75][45.0,51.1][47.0,22.666666][48.0,22.6][49.0,26.233332][50.0,68.100006][51.0,110.15][52.0,55.8][53.0,58.8][54.0,23.9][55.0,108.45555][57.0,105.95][59.0,30.800001][60.0,27.8][62.0,20.7][63.0,22.95][65.0,22.3][66.0,64.67778][67.0,164.27][68.0,112.85001][70.0,31.4][71.0,22.7][72.0,38.975002][73.0,271.6][74.0,25.2][75.0,169.2][76.0,29.…	3-Pyridinol (CAS) $$ 3-Hydroxypyridine $$ 3-Pyridol $$ 3-Pyridone $$ 3-PYRIDINO [ C5H5NO, overall=66.08, CAS ID=109-00-2 ]
3-(3,5-Di-tert-butyl-4-hydroxyphenyl)propionic acid $$ FENOZAN	1	3-(3,5-Di-tert-butyl-4-hydroxyphenyl)propionic acid $$ FENOZAN	16.6769	3-(3,5-Di-tert-butyl-4-hydroxyphenyl)propionic acid $$ FENOZAN	26	[41.0,83.488884][42.0,35.059998][43.0,305.89523][44.0,30.9][45.0,55.3][46.0,29.466665][50.0,44.5][51.0,24.7][53.0,34.471428][54.0,28.1][55.0,235.77725][56.0,70.99412][57.0,985.00775][58.0,56.725002][59.0,23.150002][62.0,39.15][63.0,29.800001][64.0,31.95][65.0,34.325][66.0,32.9][67.0,36.875][68.0,37.8][69.0,275.06998][70.0,144.95999][71.0,724.7226][72.0,57.781815][73.0,286.98572][74.0,38.949997][7…	3-(3,5-Di-tert-butyl-4-hydroxyphenyl)propionic acid $$ FENOZAN [ C17H26O3, overall=66.39, CAS ID=20170-32-5 ]
(1R,4S)-3-Trimethylsiloxy-2-p-menthene	1	(1R,4S)-3-Trimethylsiloxy-2-p-menthene	9.1	(1R,4S)-3-Trimethylsiloxy-2-p-menthene	27	[41.0,166.97144][42.0,65.42857][43.0,529.375][44.0,34.037502][45.0,88.03333][46.0,30.650002][47.0,26.5][49.0,20.4][52.0,30.050001][53.0,67.4][54.0,40.2][55.0,284.8125][56.0,214.59999][57.0,857.4063][58.0,50.375][59.0,39.78571][60.0,50.909996][61.0,29.960001][62.0,21.0][63.0,22.9][65.0,36.733334][67.0,157.68333][69.0,593.9][70.0,212.64445][71.0,650.7944][72.0,61.066666][73.0,948.9481][74.0,90.28][…	(1R,4S)-3-Trimethylsiloxy-2-p-menthene [ C13H26OSi, overall=62.18, CAS ID=999252-92-3 ]
2,4'-Bipyridine $$ 2,4-Bipyridyl $$ 2,4'-Dipyridyl $$ 2,4'-Bipyridyl	1	2,4'-Bipyridine $$ 2,4-Bipyridyl $$ 2,4'-Dipyridyl $$ 2,4'-Bipyridyl	12.6909	2,4'-Bipyridine $$ 2,4-Bipyridyl $$ 2,4'-Dipyridyl $$ 2,4'-Bipyridyl	11	[50.0,66.054535][51.0,111.2909][52.0,43.030003][53.0,21.6][58.0,21.6][62.0,34.479996][63.0,29.7375][64.0,40.745457][65.0,22.699999][68.0,160.3][69.0,521.1][73.0,80.0][74.0,36.066666][75.0,60.218185][76.0,65.663635][77.0,43.92857][78.0,128.97272][79.0,140.0][80.0,32.866665][81.0,133.4][87.0,28.6][89.0,20.0][91.0,28.9][93.0,60.1][94.0,41.1][98.0,36.8][100.0,23.6][101.0,43.236362][102.0,84.77273][10…	2,4'-Bipyridine $$ 2,4-Bipyridyl $$ 2,4'-Dipyridyl $$ 2,4'-Bipyridyl [ C10H8N2, overall=93.27, CAS ID=581-47-5 ]
Undecane, 3,8-dimethyl- (CAS) $$ 3,8-Dimethylundecane $$ 3,8-DIMETHYLUNDECANE #	1	Undecane, 3,8-dimethyl- (CAS) $$ 3,8-Dimethylundecane $$ 3,8-DIMETHYLUNDECANE #	12.425	Undecane, 3,8-dimethyl- (CAS) $$ 3,8-Dimethylundecane $$ 3,8-DIMETHYLUNDECANE #	24	[41.0,163.34782][42.0,64.0][43.0,615.0667][44.0,36.916668][45.0,74.5][50.0,45.36667][51.0,41.399998][52.0,26.0][53.0,46.745457][54.0,31.775002][55.0,268.36188][56.0,164.87392][57.0,988.39996][58.0,64.56923][60.0,109.7][61.0,83.5][62.0,49.0][64.0,58.2][67.0,53.712498][68.0,53.666668][69.0,223.09566][70.0,178.99168][71.0,859.06256][72.0,82.85556][73.0,108.385704][74.0,27.4][75.0,86.35][76.0,45.45][…	Undecane, 3,8-dimethyl- (CAS) $$ 3,8-Dimethylundecane $$ 3,8-DIMETHYLUNDECANE # [ C13H28, overall=78.30, CAS ID=17301-30-3 ]
Acetic acid, [(trimethylsilyl)oxy]-, trimethylsilyl ester (CAS)	2	Acetic acid, [(trimethylsilyl)oxy]-, trimethylsilyl ester (CAS)	6.44583	Acetic acid, [(trimethylsilyl)oxy]-, trimethylsilyl ester (CAS)	24	[40.0,34.090908][41.0,324.1][42.0,297.16666][43.0,308.75][44.0,142.62857][45.0,132.96844][47.0,37.55][50.0,123.3][51.0,103.700005][52.0,108.56666][53.0,131.06667][55.0,558.9][56.0,999.0][57.0,407.30002][58.0,408.07144][59.0,83.59524][60.0,39.7][61.0,30.125002][62.0,53.566666][65.0,68.066666][66.0,97.65455][67.0,58.620003][70.0,245.9][71.0,388.55002][72.0,33.824997][73.0,947.60834][74.0,92.920006]…	Acetic acid, [(trimethylsilyl)oxy]-, trimethylsilyl ester (CAS) [ C8H20O3Si2, overall=60.87, CAS ID=33581-77-0 ]
Undecane, 3,8-dimethyl- $$ 3,8-Dimethylundecane #	2	Undecane, 3,8-dimethyl- $$ 3,8-Dimethylundecane #	14.2018	Undecane, 3,8-dimethyl- $$ 3,8-Dimethylundecane #	56	[41.0,156.29811][42.0,64.34595][43.0,599.49817][44.0,33.723076][45.0,57.326668][47.0,20.6][50.0,131.5][51.0,40.85][53.0,40.357143][54.0,34.25][55.0,280.87448][56.0,136.57887][57.0,970.0215][58.0,72.14883][59.0,65.416664][60.0,75.725][61.0,95.3][63.0,30.2][64.0,27.2][65.0,73.675][67.0,68.93751][68.0,53.671436][69.0,272.9245][70.0,177.45178][71.0,866.8499][72.0,72.68421][73.0,213.55331][74.0,35.800…	Undecane, 3,8-dimethyl- $$ 3,8-Dimethylundecane # [ C13H28, overall=73.53, CAS ID=17301-30-3 ]
Cyclohexane, 1-ethyl-1,3-dimethyl-, cis- (CAS)	2	Cyclohexane, 1-ethyl-1,3-dimethyl-, cis- (CAS)	6.15	Cyclohexane, 1-ethyl-1,3-dimethyl-, cis- (CAS)	20	[40.0,25.522224][41.0,260.4263][42.0,240.84999][43.0,324.54][44.0,44.149998][50.0,36.7][51.0,65.45][52.0,79.549995][53.0,108.73636][55.0,504.02997][56.0,148.52501][57.0,511.69092][58.0,135.8][59.0,53.86667][62.0,28.6][65.0,55.15556][67.0,126.90002][68.0,33.760002][69.0,999.0][70.0,281.35][71.0,269.2][72.0,68.05][75.0,65.6][77.0,79.159996][78.0,39.783333][79.0,131.34999][81.0,91.60625][82.0,45.600…	Cyclohexane, 1-ethyl-1,3-dimethyl-, cis- (CAS) [ C10H20, overall=60.05, CAS ID=62238-31-7 ]
Butanoic acid, 3,7-dimethyl-6-octenyl ester $$ Citronellyl butyrate	2	Butanoic acid, 3,7-dimethyl-6-octenyl ester $$ Citronellyl butyrate	11.5727	Butanoic acid, 3,7-dimethyl-6-octenyl ester $$ Citronellyl butyrate	22	[41.0,250.90454][42.0,74.84445][43.0,474.12222][44.0,32.6][45.0,145.42499][50.0,39.6][51.0,45.25][53.0,72.76471][54.0,35.999996][55.0,349.72632][56.0,134.725][57.0,452.7][61.0,70.4][65.0,42.533333][67.0,462.0864][68.0,293.88635][69.0,852.9637][70.0,202.76428][71.0,695.49554][72.0,66.5][73.0,409.73337][74.0,36.985714][75.0,695.2][76.0,46.7][77.0,80.6][78.0,71.1][79.0,408.40002][80.0,70.73125][81.0…	Butanoic acid, 3,7-dimethyl-6-octenyl ester $$ Citronellyl butyrate [ C14H26O2, overall=79.85, CAS ID=141-16-2 ]
14-Pentadecenoic acid	1	14-Pentadecenoic acid	18.8823	14-Pentadecenoic acid	17	[41.0,220.22351][42.0,61.15882][43.0,387.20667][44.0,24.800001][45.0,47.50625][46.0,24.983335][50.0,23.925][53.0,61.3][54.0,218.7294][55.0,997.6823][56.0,372.74112][57.0,615.5417][58.0,32.13333][59.0,29.276472][60.0,172.6125][61.0,49.55][62.0,24.900002][63.0,31.266668][64.0,28.21111][65.0,41.187504][66.0,48.80625][67.0,390.11765][68.0,284.11176][69.0,923.82355][70.0,429.8882][71.0,367.5][72.0,31.…	14-Pentadecenoic acid [ C15H28O2, overall=85.59, CAS ID=17351-34-7 ]
4(1H)-Pyridone $$ .gamma.-Pyridone $$ 4(1H)-Pyridinone $$ 4-Oxopyridine	1	4(1H)-Pyridone $$ .gamma.-Pyridone $$ 4(1H)-Pyridinone $$ 4-Oxopyridine	7.2	4(1H)-Pyridone $$ .gamma.-Pyridone $$ 4(1H)-Pyridinone $$ 4-Oxopyridine	12	[40.0,48.11667][41.0,60.575][42.0,75.4][45.0,39.066666][47.0,24.0][48.0,20.8][49.0,22.966667][50.0,56.657143][51.0,82.942856][52.0,95.700005][53.0,51.9][55.0,58.9][56.0,57.6][57.0,98.0][59.0,33.45][60.0,27.650002][61.0,20.7][64.0,21.975002][65.0,26.637499][66.0,74.166664][67.0,255.63335][68.0,101.11668][70.0,26.5][73.0,287.41428][74.0,37.666668][75.0,128.6][76.0,28.7375][77.0,41.6][78.0,23.9][80.…	4(1H)-Pyridone $$ .gamma.-Pyridone $$ 4(1H)-Pyridinone $$ 4-Oxopyridine [ C5H5NO, overall=53.95, CAS ID=108-96-3 ]
HEPTANOIC ACID TMS	1	HEPTANOIC ACID TMS	8.19333	HEPTANOIC ACID TMS	15	[41.0,73.06667][43.0,254.4909][44.0,197.35][45.0,80.130775][46.0,35.05][47.0,44.225002][48.0,22.5][53.0,62.7][54.0,42.1][55.0,116.54286][56.0,165.66667][57.0,959.2214][58.0,45.399998][59.0,39.5][60.0,27.2][61.0,50.56666][62.0,20.4][65.0,32.4][66.0,20.5][67.0,53.6][68.0,122.7][69.0,239.16667][70.0,93.84999][71.0,341.13333][72.0,52.925][73.0,754.24005][74.0,67.68667][75.0,443.06668][76.0,44.0][77.0…	HEPTANOIC ACID TMS [ C10H22O2Si, overall=60.07, CAS ID=25435-96-5 ]
3-[(Trimethylsilyl)oxy]-4-methoxyphenyl-1-(ethyl isothiocyanate)	1	3-[(Trimethylsilyl)oxy]-4-methoxyphenyl-1-(ethyl isothiocyanate)	8	3-[(Trimethylsilyl)oxy]-4-methoxyphenyl-1-(ethyl isothiocyanate)	9	[45.0,24.144444][59.0,24.311111][73.0,259.18887][74.0,23.614285][75.0,21.2][89.0,89.26667][91.0,21.633331][97.0,132.78888][105.0,39.975][107.0,29.61111][121.0,24.055553][131.0,31.016668][133.0,21.300001][135.0,103.64445][147.0,287.18887][148.0,44.911114][149.0,25.844444][179.0,34.066666][193.0,262.6778][194.0,53.311115][195.0,26.033335][207.0,29.587502][209.0,999.0][210.0,213.46667][211.0,88.1111…	3-[(Trimethylsilyl)oxy]-4-methoxyphenyl-1-(ethyl isothiocyanate) [ C13H19NO2SSi, overall=73.33, CAS ID=999405-61-3 ]
Undecane, 4,8-dimethyl- $$ 4,8-Dimethylundecane #	1	Undecane, 4,8-dimethyl- $$ 4,8-Dimethylundecane #	10.4688	Undecane, 4,8-dimethyl- $$ 4,8-Dimethylundecane #	16	[41.0,176.32999][42.0,102.78001][43.0,617.5125][44.0,84.54][45.0,98.5][49.0,42.1][51.0,103.5][52.0,543.8][53.0,93.05][54.0,144.6][55.0,329.49374][56.0,207.04286][57.0,927.1812][58.0,49.600002][59.0,87.65][60.0,51.75][63.0,45.400005][64.0,61.7][65.0,27.3][67.0,102.3][68.0,106.5][69.0,214.59999][70.0,227.39377][71.0,838.9126][72.0,105.358345][73.0,276.86667][74.0,48.8][75.0,154.80002][77.0,89.8][80…	Undecane, 4,8-dimethyl- $$ 4,8-Dimethylundecane # [ C13H28, overall=60.18, CAS ID=17301-33-6 ]
trans-2-Dodecen-1-ol, trifluoroacetate	1	trans-2-Dodecen-1-ol, trifluoroacetate	18.6333	trans-2-Dodecen-1-ol, trifluoroacetate	9	[41.0,359.04443][42.0,91.72222][43.0,449.86664][44.0,23.8][45.0,61.72222][46.0,27.7][50.0,27.933334][53.0,94.31111][54.0,274.86664][55.0,999.0][56.0,349.05554][57.0,584.26245][58.0,33.233334][59.0,34.342857][60.0,149.5][61.0,32.416668][62.0,80.2][63.0,29.649998][65.0,51.175003][66.0,53.387505][67.0,429.18887][68.0,252.38889][69.0,699.92224][70.0,281.17776][71.0,347.64][72.0,27.5][73.0,307.13333][…	trans-2-Dodecen-1-ol, trifluoroacetate [ C14H23F3O2, overall=83.75, CAS ID=999402-73-6 ]
Allyldimethyl(prop-1-ynyl)silane	2	Allyldimethyl(prop-1-ynyl)silane	14.61	Allyldimethyl(prop-1-ynyl)silane	30	[41.0,149.70001][42.0,40.725002][43.0,398.27664][44.0,22.3][45.0,29.15][50.0,108.7][51.0,20.2][53.0,50.342106][54.0,21.875][55.0,282.55765][56.0,108.32272][58.0,50.690914][60.0,25.4][65.0,67.26667][67.0,88.324135][68.0,39.56667][69.0,249.82608][70.0,93.03571][71.0,459.69998][72.0,39.359997][76.0,40.6][77.0,95.957146][78.0,34.63333][79.0,75.01538][80.0,31.1][81.0,160.63002][82.0,135.30385][83.0,20…	Allyldimethyl(prop-1-ynyl)silane [ C8H14Si, overall=69.67, CAS ID=999047-25-3 ]
L-LINALOOL $$ 1,6-OCTADIEN-3-OL, 3,7-DIMETHYL- $$ (+-)-LINALOOL	1	L-LINALOOL $$ 1,6-OCTADIEN-3-OL, 3,7-DIMETHYL- $$ (+-)-LINALOOL	6.65882	L-LINALOOL $$ 1,6-OCTADIEN-3-OL, 3,7-DIMETHYL- $$ (+-)-LINALOOL	17	[40.0,89.95][41.0,230.02858][42.0,125.950005][43.0,484.05002][45.0,65.55][46.0,26.3][47.0,31.3][50.0,143.65][51.0,57.0][52.0,363.0][53.0,145.29167][54.0,57.300003][55.0,495.3875][56.0,250.475][58.0,341.3][59.0,81.7125][60.0,26.6][61.0,26.0][62.0,30.4][63.0,29.6][64.0,22.1][65.0,49.65833][66.0,107.13333][67.0,262.65717][68.0,188.4077][69.0,636.55005][70.0,110.25][71.0,983.64703][72.0,187.66667][74…	L-LINALOOL $$ 1,6-OCTADIEN-3-OL, 3,7-DIMETHYL- $$ (+-)-LINALOOL [ C10H18O, overall=83.94, CAS ID=78-70-6 ]
Cyclohexane, 1,1,2-trimethyl- (CAS) $$ 1,1,2-Trimethylcyclohexane	1	Cyclohexane, 1,1,2-trimethyl- (CAS) $$ 1,1,2-Trimethylcyclohexane	9.9	Cyclohexane, 1,1,2-trimethyl- (CAS) $$ 1,1,2-Trimethylcyclohexane	12	[41.0,174.38335][42.0,136.93332][44.0,62.154545][52.0,24.833334][53.0,73.48182][54.0,80.61668][55.0,434.50833][56.0,659.0833][58.0,218.14546][63.0,22.125][67.0,69.977776][68.0,159.19167][69.0,689.675][70.0,495.44998][72.0,120.4][74.0,48.7][76.0,27.75][77.0,33.414288][80.0,80.94167][81.0,59.379997][82.0,263.06668][83.0,276.91666][84.0,508.54175][86.0,145.5][91.0,28.866667][96.0,100.30001][97.0,113…	Cyclohexane, 1,1,2-trimethyl- (CAS) $$ 1,1,2-Trimethylcyclohexane [ C9H18, overall=59.44, CAS ID=7094-26-0 ]
cis-5-Valeryl-6-([tert-butoxycarbonyl]amino)cyclooctene	1	cis-5-Valeryl-6-([tert-butoxycarbonyl]amino)cyclooctene	29.9706	cis-5-Valeryl-6-([tert-butoxycarbonyl]amino)cyclooctene	17	[44.0,470.825][49.0,388.7][50.0,441.0][51.0,489.1333][52.0,421.58][53.0,240.2][57.0,880.6][71.0,999.0][73.0,599.6][74.0,394.4][75.0,297.2][76.0,341.0][77.0,345.36][78.0,531.8][79.0,999.0][80.0,304.2333][83.0,363.8][85.0,839.3][92.0,278.4][96.0,643.39996][97.0,527.5][99.0,562.1][103.0,273.5][104.0,188.8][118.0,281.2][119.0,337.30002][132.0,384.2][133.0,405.75][135.0,358.3][147.0,350.6][148.0,226.0…	cis-5-Valeryl-6-([tert-butoxycarbonyl]amino)cyclooctene [ C18H31NO3, overall=51.25, CAS ID=999480-97-9 ]
Undecanoic acid, 11-fluoro-, trimethylsilyl ester	2	Undecanoic acid, 11-fluoro-, trimethylsilyl ester	23.9	Undecanoic acid, 11-fluoro-, trimethylsilyl ester	22	[41.0,174.19048][42.0,68.71765][43.0,532.9318][44.0,34.879997][45.0,64.78333][46.0,25.2][47.0,23.9][49.0,27.9][50.0,38.6][53.0,35.420002][54.0,62.8][55.0,534.81824][56.0,135.79524][57.0,899.9773][58.0,72.56501][59.0,138.42857][60.0,33.7][61.0,56.299995][63.0,23.5][67.0,135.69046][68.0,59.53][69.0,347.0318][70.0,102.85][71.0,596.13635][72.0,76.372734][73.0,933.4727][74.0,100.8238][75.0,397.37274][…	Undecanoic acid, 11-fluoro-, trimethylsilyl ester [ C14H29FO2Si, overall=54.02, CAS ID=26305-97-5 ]
Methyl 2-Cyclopropylacetate	1	Methyl 2-Cyclopropylacetate	11.3895	Methyl 2-Cyclopropylacetate	19	[41.0,105.8][42.0,53.180004][43.0,184.99335][44.0,47.2][45.0,33.2][50.0,32.25][51.0,27.766668][52.0,29.6][53.0,64.3][54.0,30.2][55.0,146.98668][56.0,135.03157][57.0,557.4411][58.0,38.9][60.0,70.389465][64.0,47.8][65.0,47.933334][67.0,136.85][68.0,42.3][69.0,425.03687][70.0,92.67143][71.0,315.2316][72.0,45.225][73.0,122.5][74.0,30.5][75.0,54.100002][76.0,41.0][77.0,43.5][78.0,45.6][80.0,75.149994]…	Methyl 2-Cyclopropylacetate [ C6H10O2, overall=61.00, CAS ID=999020-08-1 ]
n-Decane-D22 $$ Decane-d22 (CAS) $$ Perdeutero-n-decane $$ Perdeuterodecane	2	n-Decane-D22 $$ Decane-d22 (CAS) $$ Perdeutero-n-decane $$ Perdeuterodecane	14.9031	n-Decane-D22 $$ Decane-d22 (CAS) $$ Perdeutero-n-decane $$ Perdeuterodecane	32	[42.0,82.364525][43.0,60.3][44.0,42.384373][45.0,133.92189][46.0,805.275][47.0,44.929996][48.0,157.6375][49.0,184.27815][50.0,892.2875][51.0,29.156672][56.0,24.2][58.0,103.55937][60.0,63.622578][61.0,184.84996][62.0,519.1219][63.0,944.575][64.0,604.3125][65.0,366.8281][66.0,697.86554][67.0,33.456665][70.0,29.75][73.0,47.0][74.0,54.731247][75.0,24.878948][76.0,76.972725][77.0,999.0][78.0,660.38745…	n-Decane-D22 $$ Decane-d22 (CAS) $$ Perdeutero-n-decane $$ Perdeuterodecane [ C10D22, overall=51.27, CAS ID=16416-29-8 ]
1-Butanol, 1-[(2,6,6-trimethyl-1-cyclohexen-1-yl)oxy]-, acetate	1	1-Butanol, 1-[(2,6,6-trimethyl-1-cyclohexen-1-yl)oxy]-, acetate	10.3	1-Butanol, 1-[(2,6,6-trimethyl-1-cyclohexen-1-yl)oxy]-, acetate	19	[41.0,384.81818][43.0,803.9945][45.0,167.43333][46.0,79.3][49.0,131.45][50.0,163.25][51.0,160.25][53.0,201.25][54.0,94.95][55.0,535.11255][56.0,601.88336][57.0,737.3857][59.0,200.5625][61.0,113.024994][62.0,85.799995][63.0,124.333336][64.0,139.9][65.0,221.0][66.0,63.6][67.0,683.9666][68.0,507.1][69.0,933.06665][71.0,412.25][72.0,200.3][74.0,103.6][75.0,254.9][77.0,175.13332][79.0,135.35][81.0,765…	1-Butanol, 1-[(2,6,6-trimethyl-1-cyclohexen-1-yl)oxy]-, acetate [ C15H26O3, overall=53.84, CAS ID=54345-66-3 ]
1-Bromo-3-chloropropan-2-ol $$ 2-Propanol, 1-bromo-3-chloro- (CAS)	1	1-Bromo-3-chloropropan-2-ol $$ 2-Propanol, 1-bromo-3-chloro- (CAS)	6	1-Bromo-3-chloropropan-2-ol $$ 2-Propanol, 1-bromo-3-chloro- (CAS)	10	[40.0,26.1][42.0,46.9][46.0,49.8][48.0,27.0][49.0,30.740002][50.0,67.979996][51.0,124.28001][52.0,183.37999][53.0,85.333336][54.0,21.5][55.0,368.92224][56.0,118.799995][58.0,331.2][59.0,213.15][63.0,37.17143][64.0,59.0][65.0,23.371428][66.0,51.9][67.0,23.799997][70.0,62.4][76.0,230.2][78.0,255.09999][79.0,468.03998][80.0,38.07143][81.0,26.25][82.0,56.5][83.0,72.8][85.0,114.0][87.0,55.714287][88.0…	1-Bromo-3-chloropropan-2-ol $$ 2-Propanol, 1-bromo-3-chloro- (CAS) [ C3H6BrClO, overall=61.77, CAS ID=4540-44-7 ]
2-Isopropyl-5-methyl-1-heptanol	1	2-Isopropyl-5-methyl-1-heptanol	12.54	2-Isopropyl-5-methyl-1-heptanol	10	[41.0,112.525][42.0,58.7][43.0,416.64447][44.0,64.5][51.0,30.333334][53.0,52.1][55.0,324.36][56.0,132.71428][57.0,937.2801][63.0,20.1][65.0,24.4][66.0,24.4][67.0,69.225][68.0,86.787506][69.0,859.05][70.0,295.31][71.0,889.07][72.0,83.939995][73.0,154.34][74.0,51.56667][75.0,39.333332][76.0,32.5][77.0,47.5][78.0,35.9][80.0,73.6][81.0,44.03333][82.0,80.100006][83.0,449.2333][84.0,263.36][85.0,655.28…	2-Isopropyl-5-methyl-1-heptanol [ C11H24O, overall=66.20, CAS ID=91337-07-4 ]
(1S)-1-((3S)-3-{1-[tert-Butyl)-1,1-dimethylsilyl]oxy}butyl)propenyl acetate	1	(1S)-1-((3S)-3-{1-[tert-Butyl)-1,1-dimethylsilyl]oxy}butyl)propenyl acetate	7.06923	(1S)-1-((3S)-3-{1-[tert-Butyl)-1,1-dimethylsilyl]oxy}butyl)propenyl acetate	13	[40.0,45.699997][41.0,58.63333][43.0,81.9][44.0,41.4][45.0,42.340004][46.0,20.2][47.0,25.73][48.0,20.4][49.0,21.675][50.0,61.983337][51.0,81.67143][52.0,124.45][55.0,105.93333][56.0,71.6][57.0,63.149998][58.0,303.3][59.0,28.26][60.0,26.35][61.0,22.95][62.0,21.6][63.0,22.2][64.0,24.125][65.0,26.466667][66.0,66.13846][67.0,176.52309][68.0,103.281815][72.0,60.3][73.0,268.9][74.0,35.177776][75.0,121.…	(1S)-1-((3S)-3-{1-[tert-Butyl)-1,1-dimethylsilyl]oxy}butyl)propenyl acetate [ C15H30O3Si, overall=55.77, CAS ID=999419-94-7 ]
(E)-3-(1-Ethoxyethoxy)-1-(trimethylsilyl)propene	1	(E)-3-(1-Ethoxyethoxy)-1-(trimethylsilyl)propene	8.41111	(E)-3-(1-Ethoxyethoxy)-1-(trimethylsilyl)propene	9	[41.0,136.3][43.0,159.38][44.0,154.5][45.0,143.72][47.0,53.766666][50.0,85.9][55.0,103.3][57.0,408.34445][58.0,435.0][59.0,86.466675][61.0,47.85][62.0,36.725][66.0,38.920002][67.0,41.85][68.0,43.9][69.0,87.8][71.0,102.30001][73.0,999.0][74.0,97.53333][75.0,402.0111][76.0,38.5][77.0,64.325005][78.0,62.25][84.0,50.7][85.0,136.0][87.0,34.9][91.0,40.399998][96.0,65.7][97.0,39.7][98.0,30.7][99.0,38.71…	(E)-3-(1-Ethoxyethoxy)-1-(trimethylsilyl)propene [ C10H22O2Si, overall=50.63, CAS ID=999184-42-0 ]
Allyl 5-O-methoxymethyl-.alpha.,D-ribofuranoside	2	Allyl 5-O-methoxymethyl-.alpha.,D-ribofuranoside	16.0098	Allyl 5-O-methoxymethyl-.alpha.,D-ribofuranoside	51	[41.0,42.1875][42.0,23.3][43.0,44.621426][44.0,24.199999][45.0,42.01521][50.0,24.8][53.0,20.4][54.0,22.3][55.0,69.415][56.0,29.566666][57.0,127.42501][59.0,26.425001][61.0,23.457144][62.0,25.7][64.0,30.0][67.0,78.3][69.0,49.187504][70.0,53.27917][71.0,71.487495][72.0,35.8][73.0,999.0][74.0,84.14694][75.0,203.9923][77.0,32.61111][78.0,24.6][81.0,32.933334][83.0,45.433334][84.0,40.0][85.0,75.166664…	Allyl 5-O-methoxymethyl-.alpha.,D-ribofuranoside [ C10H18O6, overall=65.77, CAS ID=999272-81-6 ]
2,3-Diphenyl-4-trimethylsilylbutan-2-ol	2	2,3-Diphenyl-4-trimethylsilylbutan-2-ol	7.78592	2,3-Diphenyl-4-trimethylsilylbutan-2-ol	142	[41.0,30.955265][42.0,36.51053][43.0,44.614536][44.0,65.03715][45.0,95.79021][47.0,37.88931][50.0,31.4][51.0,25.883331][52.0,30.5][53.0,25.7][54.0,26.133333][55.0,38.307896][56.0,74.57289][57.0,55.48171][58.0,80.16153][59.0,101.36887][60.0,22.456001][61.0,49.03636][62.0,27.633331][66.0,23.2][67.0,28.9][68.0,27.400002][69.0,64.409996][70.0,70.79682][71.0,24.622223][72.0,82.08401][73.0,999.0][74.0,…	2,3-Diphenyl-4-trimethylsilylbutan-2-ol [ C19H20OSi, overall=53.64, CAS ID=0-00-0 ]
SUCROSE TMS	1	SUCROSE TMS	23.4372	SUCROSE TMS	35	[43.0,24.0][45.0,22.433334][55.0,42.766663][58.0,22.9][59.0,21.75][69.0,31.680002][73.0,999.0][74.0,83.85589][75.0,72.21143][81.0,28.85][99.0,22.3][101.0,25.3][103.0,228.14001][104.0,25.774197][113.0,21.65][117.0,54.587498][129.0,155.56287][130.0,25.604006][131.0,35.200005][133.0,44.75882][141.0,21.3][142.0,39.6][143.0,27.48182][147.0,259.56][148.0,41.61143][149.0,34.206665][155.0,23.01111][157.0…	SUCROSE TMS [ , overall=93.89, CAS ID=0-00-0 ]
Dodecane, 2,6,11-trimethyl- $$ 2,6,11-Trimethyldodecane	2	Dodecane, 2,6,11-trimethyl- $$ 2,6,11-Trimethyldodecane	13.23	Dodecane, 2,6,11-trimethyl- $$ 2,6,11-Trimethyldodecane	30	[41.0,172.15][42.0,59.85518][43.0,592.9567][44.0,36.258335][45.0,67.3][50.0,46.65][51.0,33.566666][52.0,26.5][53.0,41.736362][54.0,47.188892][55.0,255.01334][56.0,173.14482][57.0,991.4233][58.0,57.412003][59.0,74.3][60.0,35.2][63.0,28.2][65.0,55.0][66.0,80.5][67.0,86.86667][68.0,55.440002][69.0,234.20001][70.0,155.57588][71.0,839.24335][72.0,73.104][73.0,261.8][74.0,74.7][75.0,152.225][76.0,72.7]…	Dodecane, 2,6,11-trimethyl- $$ 2,6,11-Trimethyldodecane [ C15H32, overall=87.09, CAS ID=31295-56-4 ]
(diisopropylamino)[(trimethylsilyl)methylene]phosphane	2	(diisopropylamino)[(trimethylsilyl)methylene]phosphane	8.31321	(diisopropylamino)[(trimethylsilyl)methylene]phosphane	53	[41.0,72.789474][42.0,72.91429][43.0,129.82104][44.0,163.40768][45.0,107.12564][46.0,37.9][47.0,41.260715][51.0,51.8][52.0,31.4][53.0,36.3][55.0,70.12666][56.0,137.71428][57.0,215.07501][58.0,259.975][59.0,91.67255][60.0,45.7][61.0,40.745956][62.0,26.223076][63.0,23.7][64.0,26.7][66.0,43.0][67.0,49.566666][69.0,70.5][70.0,50.7][71.0,86.22857][73.0,999.0][74.0,91.325005][75.0,222.86113][76.0,22.2]…	(diisopropylamino)[(trimethylsilyl)methylene]phosphane [ C10H24NPSi, overall=52.19, CAS ID=138983-12-7 ]
1-Trimethylsilyloxy-1,2-dimethylethyl 1-Cyclohexenyl Ether	2	1-Trimethylsilyloxy-1,2-dimethylethyl 1-Cyclohexenyl Ether	7.73671	1-Trimethylsilyloxy-1,2-dimethylethyl 1-Cyclohexenyl Ether	79	[40.0,20.7][41.0,44.68235][42.0,35.27692][43.0,46.680355][44.0,45.642426][45.0,98.31283][47.0,39.137665][51.0,42.5][52.0,21.6][53.0,31.4][55.0,58.18][56.0,76.459274][57.0,52.74999][58.0,50.370968][59.0,102.93591][60.0,22.307692][61.0,50.115788][62.0,23.2][64.0,24.6][66.0,28.9][68.0,62.65][69.0,95.094734][70.0,78.21867][71.0,28.157145][72.0,74.99259][73.0,999.0][74.0,96.89489][75.0,273.89362][76.0…	1-Trimethylsilyloxy-1,2-dimethylethyl 1-Cyclohexenyl Ether [ C13H26O2Si, overall=54.48, CAS ID=999297-23-0 ]
N-(.beta.-Trimethylsilylethanesulfonyl)cinnamaldimine	2	N-(.beta.-Trimethylsilylethanesulfonyl)cinnamaldimine	7.28293	N-(.beta.-Trimethylsilylethanesulfonyl)cinnamaldimine	41	[40.0,32.026665][41.0,71.46667][42.0,28.766668][43.0,182.22][44.0,158.2][45.0,135.2037][47.0,43.05882][49.0,20.1][50.0,21.599998][51.0,56.25555][53.0,78.9][54.0,35.0][55.0,163.86667][56.0,313.2][58.0,299.83746][59.0,116.75278][60.0,23.275][61.0,43.49412][62.0,32.5125][66.0,27.6][67.0,23.1][68.0,27.6][69.0,154.05455][70.0,90.95][71.0,237.03333][72.0,76.6][73.0,999.0][74.0,93.333336][75.0,186.91428…	N-(.beta.-Trimethylsilylethanesulfonyl)cinnamaldimine [ C14H21NO2SSi, overall=57.90, CAS ID=999443-65-8 ]
3-methyamino-n-heptane $$ 3-Heptanamine, N-methyl- (CAS) $$ 3-HEPTYLMETHYLAMINE	1	3-methyamino-n-heptane $$ 3-Heptanamine, N-methyl- (CAS) $$ 3-HEPTYLMETHYLAMINE	6.60833	3-methyamino-n-heptane $$ 3-Heptanamine, N-methyl- (CAS) $$ 3-HEPTYLMETHYLAMINE	12	[40.0,21.9][42.0,32.4][44.0,408.67496][45.0,69.61428][50.0,49.2][51.0,62.1][52.0,105.2][56.0,540.7][58.0,366.91113][59.0,55.5][62.0,34.0][71.0,245.4][72.0,999.0][73.0,378.91666][74.0,64.990005][75.0,135.5][77.0,110.100006][78.0,50.9][79.0,148.4][86.0,205.36665][91.0,45.299995][93.0,165.9][98.0,91.95][99.0,23.25][100.0,484.56668][101.0,62.325][103.0,20.9][105.0,20.3][108.0,38.3][110.0,88.4][113.0,…	3-methyamino-n-heptane $$ 3-Heptanamine, N-methyl- (CAS) $$ 3-HEPTYLMETHYLAMINE [ C8H19N, overall=86.07, CAS ID=63834-43-5 ]
pentanethioamide,n-[(trimethylsilyl)methyl-	2	pentanethioamide,n-[(trimethylsilyl)methyl-	7.70695	pentanethioamide,n-[(trimethylsilyl)methyl-	72	[40.0,20.75][41.0,31.319445][42.0,31.805998][43.0,37.827896][44.0,46.98182][45.0,89.843475][47.0,36.094284][55.0,35.561287][56.0,73.23585][57.0,49.426933][58.0,72.46001][59.0,101.83097][60.0,24.023079][61.0,49.872215][69.0,60.100002][70.0,75.17463][71.0,27.413332][72.0,114.350006][73.0,999.0][74.0,97.25001][75.0,276.35562][76.0,21.892683][77.0,22.45][78.0,30.1][81.0,29.5][83.0,37.75][84.0,29.4588…	pentanethioamide,n-[(trimethylsilyl)methyl- [ C9H21NSSi, overall=53.66, CAS ID=101402-31-7 ]
Triallylsilane	1	Triallylsilane	6.12308	Triallylsilane	13	[40.0,27.1][41.0,246.67497][42.0,320.4][43.0,345.6636][44.0,52.75][45.0,28.4][50.0,46.899998][51.0,67.0625][52.0,69.1][53.0,109.380005][55.0,460.08334][57.0,511.20004][58.0,210.0][59.0,55.750004][62.0,37.7][65.0,70.2][67.0,134.80002][68.0,37.3][69.0,999.0][70.0,277.9667][71.0,383.44446][72.0,40.7][73.0,328.5][74.0,29.45][75.0,114.2][77.0,85.885704][78.0,41.95][79.0,136.0][81.0,101.84999][82.0,56.…	Triallylsilane [ C9H16Si, overall=64.41, CAS ID=1116-62-7 ]
N,N-Diethyl(trimethylsilyl)carbamate	2	N,N-Diethyl(trimethylsilyl)carbamate	8.26765	N,N-Diethyl(trimethylsilyl)carbamate	34	[41.0,58.00833][42.0,117.63333][43.0,146.11667][44.0,67.814285][45.0,99.98275][47.0,38.899998][49.0,23.2][51.0,52.65][53.0,29.3][55.0,85.259995][56.0,86.25][57.0,136.65384][58.0,99.65][59.0,96.57272][60.0,21.6][61.0,40.4][62.0,29.133333][64.0,25.7][66.0,34.0][70.0,45.275][71.0,66.95][72.0,66.899994][73.0,999.0][74.0,98.75152][75.0,201.37418][76.0,31.75][77.0,34.1][82.0,49.6][84.0,29.124998][85.0,…	N,N-Diethyl(trimethylsilyl)carbamate [ C8H19NO2Si, overall=61.67, CAS ID=999151-09-5 ]
2-Phenyl-1,2-bis(trimethylsilyloxy)propane	1	2-Phenyl-1,2-bis(trimethylsilyloxy)propane	25.5154	2-Phenyl-1,2-bis(trimethylsilyloxy)propane	13	[43.0,44.316666][45.0,38.88889][55.0,44.200005][57.0,47.8][58.0,25.6][59.0,45.7][65.0,37.392307][68.0,22.4][69.0,62.55385][73.0,963.7692][74.0,83.31666][75.0,117.161545][77.0,46.427273][78.0,23.733332][81.0,51.483334][82.0,20.5][83.0,23.4][85.0,57.4][89.0,38.100002][90.0,22.0][91.0,212.1][92.0,44.592308][93.0,63.154545][94.0,21.433334][99.0,34.025][101.0,47.266666][103.0,209.76921][104.0,36.54615…	2-Phenyl-1,2-bis(trimethylsilyloxy)propane [ C15H28O2Si2, overall=54.54, CAS ID=294847-15-7 ]
INOSITOL, 1,2,3,4,5,6-HEXAKIS-O-(TRIMETHYLSILYL)-, CIS-	1	INOSITOL, 1,2,3,4,5,6-HEXAKIS-O-(TRIMETHYLSILYL)-, CIS-	16.5875	INOSITOL, 1,2,3,4,5,6-HEXAKIS-O-(TRIMETHYLSILYL)-, CIS-	8	[45.0,35.6][55.0,59.600002][58.0,69.7][59.0,34.774998][69.0,63.466663][73.0,999.0][74.0,90.814285][75.0,71.01429][76.0,31.2][83.0,34.7][85.0,161.7][89.0,99.728584][92.0,24.2][94.0,60.0][95.0,58.6][99.0,111.6][101.0,21.6][103.0,150.92856][104.0,23.133333][105.0,26.4][106.0,29.5][111.0,25.6][113.0,92.2][116.0,22.233332][119.0,23.1][121.0,26.7][127.0,48.8][129.0,134.0125][130.0,28.274998][131.0,41.4…	INOSITOL, 1,2,3,4,5,6-HEXAKIS-O-(TRIMETHYLSILYL)-, CIS- [ C24H60O6Si6, overall=65.88, CAS ID=29412-27-9 ]
2-Butanamine, N-(1-methylpropyl)- $$ Di-sec-butylamine $$ (sec-C4H9)2NH $$ MPBA	1	2-Butanamine, N-(1-methylpropyl)- $$ Di-sec-butylamine $$ (sec-C4H9)2NH $$ MPBA	6.51538	2-Butanamine, N-(1-methylpropyl)- $$ Di-sec-butylamine $$ (sec-C4H9)2NH $$ MPBA	13	[40.0,33.53333][41.0,294.73636][42.0,267.775][44.0,714.69995][45.0,57.0][46.0,31.641668][50.0,57.7][52.0,62.5][53.0,183.4][54.0,46.15][55.0,514.2][56.0,315.6][57.0,366.34998][58.0,494.2923][59.0,86.0][60.0,26.1][64.0,23.2][68.0,119.8][70.0,131.63335][71.0,706.1][72.0,937.6286][73.0,449.06665][74.0,108.01539][75.0,138.7][77.0,184.9][78.0,93.5][79.0,298.0][84.0,952.8][86.0,156.875][87.0,37.050003][…	2-Butanamine, N-(1-methylpropyl)- $$ Di-sec-butylamine $$ (sec-C4H9)2NH $$ MPBA [ C8H19N, overall=71.28, CAS ID=626-23-3 ]
4-Methyl-2-trimethylsilyl-2-pentenenitrile	1	4-Methyl-2-trimethylsilyl-2-pentenenitrile	7.11905	4-Methyl-2-trimethylsilyl-2-pentenenitrile	21	[40.0,32.42857][41.0,147.25][42.0,160.35][43.0,212.96112][44.0,309.8][45.0,184.5238][46.0,25.733332][47.0,56.683334][50.0,43.42857][51.0,114.60666][52.0,110.9][53.0,53.4][54.0,41.4][55.0,237.9][56.0,397.65][57.0,105.93334][59.0,114.069984][60.0,25.25][61.0,55.14545][62.0,24.25][63.0,37.8][64.0,29.2][65.0,63.700005][66.0,54.575005][67.0,108.700005][68.0,48.3375][69.0,131.225][71.0,76.666664][72.0,…	4-Methyl-2-trimethylsilyl-2-pentenenitrile [ C9H17NSi, overall=53.22, CAS ID=999101-15-1 ]
3,6-Dioxa-2,7-disilaoctane, 2,2,7,7-tetramethyl- (CAS) $$ ETHYLENE GLYCOL DITMS	2	3,6-Dioxa-2,7-disilaoctane, 2,2,7,7-tetramethyl- (CAS) $$ ETHYLENE GLYCOL DITMS	6.44762	3,6-Dioxa-2,7-disilaoctane, 2,2,7,7-tetramethyl- (CAS) $$ ETHYLENE GLYCOL DITMS	21	[40.0,54.050003][41.0,370.3][43.0,194.88573][44.0,116.57143][45.0,125.415794][47.0,35.5][50.0,42.8][51.0,52.9][52.0,87.825][53.0,59.7][55.0,425.66666][56.0,735.43335][57.0,268.45][58.0,232.38335][59.0,77.2875][61.0,24.5][65.0,91.8][66.0,76.77895][67.0,110.06667][69.0,528.1][70.0,137.8][71.0,173.775][73.0,982.51904][74.0,89.82499][75.0,180.33334][77.0,69.6][78.0,38.8][79.0,96.0][81.0,80.890915][82…	3,6-Dioxa-2,7-disilaoctane, 2,2,7,7-tetramethyl- (CAS) $$ ETHYLENE GLYCOL DITMS [ C8H22O2Si2, overall=68.93, CAS ID=7381-30-8 ]
N-(Trimethylsilyl)furan-2-carboxaldimine	2	N-(Trimethylsilyl)furan-2-carboxaldimine	7.15926	N-(Trimethylsilyl)furan-2-carboxaldimine	27	[40.0,41.091667][41.0,220.45001][43.0,203.68892][44.0,421.65][45.0,147.65001][46.0,24.7][47.0,47.246155][48.0,21.1][50.0,50.58182][51.0,95.918755][52.0,45.52][53.0,109.9][54.0,43.6][55.0,214.0][56.0,446.93335][57.0,138.13332][58.0,677.0222][59.0,97.5][60.0,22.4][61.0,42.96429][62.0,37.800003][64.0,23.2][65.0,37.420002][66.0,55.12857][67.0,153.78][68.0,52.907692][69.0,121.96667][71.0,71.95][72.0,5…	N-(Trimethylsilyl)furan-2-carboxaldimine [ C8H13NOSi, overall=60.24, CAS ID=83948-29-2 ]
(4RS)-4-[(1R,2S,5R)-Menthyloxy(thiocarbonyl)thio]-4,5-dihydro-2(3H)-furanone	1	(4RS)-4-[(1R,2S,5R)-Menthyloxy(thiocarbonyl)thio]-4,5-dihydro-2(3H)-furanone	11.2643	(4RS)-4-[(1R,2S,5R)-Menthyloxy(thiocarbonyl)thio]-4,5-dihydro-2(3H)-furanone	14	[41.0,380.625][42.0,28.1][43.0,466.85][44.0,51.2][45.0,173.86665][46.0,71.25][47.0,89.3][49.0,142.1][51.0,70.13334][52.0,189.5][53.0,123.625][55.0,411.91][56.0,450.36667][57.0,433.775][58.0,128.0][59.0,135.6][60.0,35.8][61.0,80.3][62.0,124.65][65.0,219.0][66.0,240.5][67.0,446.8643][68.0,275.59][69.0,771.39087][70.0,211.6][72.0,133.8][73.0,976.15][74.0,126.44][75.0,454.34][76.0,49.3][77.0,132.2][7…	(4RS)-4-[(1R,2S,5R)-Menthyloxy(thiocarbonyl)thio]-4,5-dihydro-2(3H)-furanone [ C15H24O3S2, overall=66.27, CAS ID=999497-98-9 ]
2,2,4,4,5,8,8-heptamethyl-3,7-dioxa-2,8-disilanonane	2	2,2,4,4,5,8,8-heptamethyl-3,7-dioxa-2,8-disilanonane	8.42069	2,2,4,4,5,8,8-heptamethyl-3,7-dioxa-2,8-disilanonane	29	[41.0,69.61666][42.0,83.950005][43.0,120.936356][44.0,168.3][45.0,129.42082][46.0,50.9][47.0,50.633335][51.0,57.15][52.0,35.55][53.0,89.1][55.0,103.72727][56.0,73.9][57.0,294.88947][58.0,293.56665][59.0,85.54211][60.0,37.633335][61.0,52.975002][62.0,35.09][64.0,32.25][66.0,39.816666][67.0,55.75][69.0,85.7][71.0,92.700005][72.0,161.25][73.0,999.0][74.0,97.36111][75.0,320.59567][76.0,34.888893][77.…	2,2,4,4,5,8,8-heptamethyl-3,7-dioxa-2,8-disilanonane [ C12H30O2Si2, overall=53.88, CAS ID=122424-49-1 ]
13-Octadecenal, (Z)- $$ cis-13-Octadecenal $$ Z-13-Octadecenal	1	13-Octadecenal, (Z)- $$ cis-13-Octadecenal $$ Z-13-Octadecenal	18.7529	13-Octadecenal, (Z)- $$ cis-13-Octadecenal $$ Z-13-Octadecenal	17	[41.0,361.5235][42.0,87.27647][43.0,450.84375][44.0,26.028568][45.0,64.14][46.0,24.05][49.0,20.5][50.0,27.6][53.0,93.52353][54.0,270.46472][55.0,998.17645][56.0,332.4353][57.0,485.6538][58.0,32.515385][59.0,29.142855][60.0,147.26251][61.0,31.808334][63.0,28.2][64.0,24.474998][65.0,48.11333][66.0,49.58125][67.0,441.9353][68.0,258.74707][69.0,662.8118][70.0,274.42355][71.0,285.80908][72.0,39.5][73.…	13-Octadecenal, (Z)- $$ cis-13-Octadecenal $$ Z-13-Octadecenal [ C18H34O, overall=87.25, CAS ID=58594-45-9 ]
2-Ketobutyric acid eo-tms	2	2-Ketobutyric acid eo-tms	8.35366	2-Ketobutyric acid eo-tms	41	[41.0,62.537037][42.0,50.155556][43.0,94.88929][44.0,129.73749][45.0,108.38685][46.0,37.9][47.0,39.019997][50.0,36.6][51.0,44.8][53.0,37.5][55.0,55.084618][56.0,88.28001][57.0,141.92334][58.0,148.29999][59.0,90.470726][60.0,25.166666][61.0,39.402634][63.0,30.1][66.0,20.8][67.0,48.5][69.0,84.4][70.0,32.47273][71.0,57.627274][72.0,82.2][73.0,999.0][74.0,92.600006][75.0,209.64143][76.0,22.5][77.0,36…	2-Ketobutyric acid eo-tms [ C9H19NO3Si, overall=62.54, CAS ID=999225-02-9 ]
3,4-Anhydro-1,2-dideoxy-2-methyl-L-threo-pentitol	1	3,4-Anhydro-1,2-dideoxy-2-methyl-L-threo-pentitol	6.36667	3,4-Anhydro-1,2-dideoxy-2-methyl-L-threo-pentitol	21	[41.0,41.6][42.0,111.649994][43.0,152.27777][44.0,59.74][45.0,106.33571][47.0,26.275][50.0,29.6][51.0,24.2][52.0,53.683334][53.0,61.1][55.0,261.45][56.0,957.15717][57.0,147.2][58.0,101.7][59.0,65.655556][61.0,27.8][65.0,35.8][66.0,46.829998][67.0,63.449997][71.0,172.56001][72.0,27.7][73.0,756.7905][74.0,63.175003][75.0,179.64447][77.0,86.86667][78.0,30.3][79.0,87.3][81.0,60.02][82.0,31.050001][86…	3,4-Anhydro-1,2-dideoxy-2-methyl-L-threo-pentitol [ C6H12O2, overall=61.05, CAS ID=89459-98-3 ]
Ethanedioic acid, bis(trimethylsilyl) ester $$ Bis(trimethylsilyl) oxalate #	1	Ethanedioic acid, bis(trimethylsilyl) ester $$ Bis(trimethylsilyl) oxalate #	6.74118	Ethanedioic acid, bis(trimethylsilyl) ester $$ Bis(trimethylsilyl) oxalate #	17	[40.0,41.971428][41.0,233.63335][42.0,58.2][43.0,397.45][44.0,418.43335][45.0,145.875][46.0,41.9][47.0,44.1][51.0,26.8][52.0,133.01668][53.0,102.8][54.0,39.2][55.0,452.03333][56.0,281.93332][57.0,499.31427][58.0,521.07996][59.0,111.28463][61.0,27.55][62.0,71.6][64.0,27.3][65.0,81.2][66.0,109.13075][67.0,120.96667][70.0,136.8][71.0,472.86667][72.0,511.13333][73.0,797.1118][74.0,91.54666][75.0,181.…	Ethanedioic acid, bis(trimethylsilyl) ester $$ Bis(trimethylsilyl) oxalate # [ C8H18O4Si2, overall=51.06, CAS ID=18294-04-7 ]
N-Acetyl-N-trimethylsilylmethylaniline	2	N-Acetyl-N-trimethylsilylmethylaniline	6.3	N-Acetyl-N-trimethylsilylmethylaniline	32	[40.0,21.7][41.0,145.05][43.0,127.75][44.0,81.325005][45.0,117.025][55.0,221.7][56.0,488.1][57.0,188.32726][58.0,160.4][59.0,71.89616][61.0,39.14][62.0,22.9][66.0,41.4][67.0,50.2][69.0,239.65][73.0,999.0][74.0,90.816666][75.0,261.12497][76.0,27.9][77.0,85.76666][78.0,43.4][79.0,60.6][81.0,29.5][84.0,64.9][87.0,26.690907][88.0,21.4][89.0,20.5][94.0,30.7][95.0,50.699997][96.0,104.46667][103.0,129.6…	N-Acetyl-N-trimethylsilylmethylaniline [ C12H19NOSi, overall=62.30, CAS ID=999237-39-4 ]
Hexane, 2,3,3-trimethyl- (CAS) $$ 2,3,3-Trimethylhexane	1	Hexane, 2,3,3-trimethyl- (CAS) $$ 2,3,3-Trimethylhexane	6.72727	Hexane, 2,3,3-trimethyl- (CAS) $$ 2,3,3-Trimethylhexane	11	[40.0,33.755558][41.0,380.80908][42.0,207.1][43.0,993.7545][45.0,89.850006][47.0,23.5][51.0,80.649994][52.0,125.9][53.0,133.59999][55.0,585.04285][56.0,429.7][57.0,615.9546][59.0,62.85][62.0,36.5][65.0,74.433334][66.0,57.199997][67.0,163.75998][68.0,57.05][69.0,692.91003][71.0,404.55457][73.0,294.54][74.0,37.620003][75.0,97.95][77.0,90.55][79.0,160.05][81.0,67.2][82.0,110.390915][83.0,281.7][84.0…	Hexane, 2,3,3-trimethyl- (CAS) $$ 2,3,3-Trimethylhexane [ C9H20, overall=72.85, CAS ID=16747-28-7 ]
N,N-DIMETHYL-N'-(1-ETHOXYCYCLOPROPYL)UREA	1	N,N-DIMETHYL-N'-(1-ETHOXYCYCLOPROPYL)UREA	7.12667	N,N-DIMETHYL-N'-(1-ETHOXYCYCLOPROPYL)UREA	15	[40.0,23.957142][42.0,70.6][44.0,351.33334][45.0,65.1][50.0,35.1][56.0,207.0][58.0,347.9][59.0,52.36667][61.0,25.5][62.0,23.8][63.0,25.2][65.0,39.2][66.0,45.8][67.0,115.86666][69.0,142.08571][70.0,77.5][72.0,999.0][73.0,278.68668][74.0,33.68][75.0,48.25][76.0,30.9][77.0,20.3][78.0,42.0][79.0,66.9][82.0,23.4][83.0,37.550003][84.0,44.35][86.0,247.37997][87.0,45.666668][91.0,29.8][93.0,26.0][95.0,90…	N,N-DIMETHYL-N'-(1-ETHOXYCYCLOPROPYL)UREA [ C8H16N2O2, overall=60.89, CAS ID=64833-45-0 ]
Hexadecanoic acid, methyl ester (CAS) $$ Methyl palmitate $$ Uniphat A60	1	Hexadecanoic acid, methyl ester (CAS) $$ Methyl palmitate $$ Uniphat A60	16.825	Hexadecanoic acid, methyl ester (CAS) $$ Methyl palmitate $$ Uniphat A60	12	[41.0,90.63333][42.0,28.46667][43.0,344.62726][45.0,36.1][54.0,20.6][55.0,255.43001][56.0,87.30909][57.0,645.0833][58.0,41.566666][59.0,56.941666][61.0,41.15][62.0,29.1][67.0,38.8125][68.0,37.6][69.0,289.99094][70.0,94.375][71.0,722.35004][72.0,51.716663][73.0,104.06666][74.0,982.5083][75.0,199.20833][76.0,27.15][79.0,36.4][81.0,44.6375][82.0,50.825005][83.0,164.88333][84.0,156.06][85.0,764.9][86…	Hexadecanoic acid, methyl ester (CAS) $$ Methyl palmitate $$ Uniphat A60 [ C17H34O2, overall=82.01, CAS ID=112-39-0 ]
2-(N-BUTYL)-3,4,5,6-D4-PYRIDINE	1	2-(N-BUTYL)-3,4,5,6-D4-PYRIDINE	14.6333	2-(N-BUTYL)-3,4,5,6-D4-PYRIDINE	15	[41.0,143.95][42.0,37.96][50.0,130.1][53.0,49.100002][54.0,24.074999][55.0,286.23077][56.0,138.82222][58.0,59.0][59.0,25.1][65.0,90.2][67.0,84.564285][68.0,37.800003][69.0,246.6][70.0,74.74][71.0,482.1333][72.0,49.333332][77.0,83.08333][78.0,67.6][79.0,74.03571][80.0,43.45][81.0,157.69334][82.0,123.62856][83.0,205.4077][84.0,109.01111][85.0,341.8][86.0,39.620003][91.0,43.899998][93.0,49.244442][9…	2-(N-BUTYL)-3,4,5,6-D4-PYRIDINE [ C9H9D4N, overall=61.12, CAS ID=999042-60-8 ]
Disiloxane, hexamethyl- $$ Bis(trimethylsilyl) ether $$ Fluka AG	1	Disiloxane, hexamethyl- $$ Bis(trimethylsilyl) ether $$ Fluka AG	6.76667	Disiloxane, hexamethyl- $$ Bis(trimethylsilyl) ether $$ Fluka AG	15	[41.0,55.3][42.0,72.1][43.0,327.875][44.0,86.93333][45.0,95.52858][49.0,22.0][51.0,45.4][52.0,52.142857][53.0,61.975002][55.0,250.34][56.0,216.54][57.0,240.9375][58.0,97.55][59.0,91.06666][66.0,117.62856][67.0,57.925][68.0,24.966667][70.0,61.63333][71.0,211.9125][72.0,46.04][73.0,393.25717][74.0,49.466667][75.0,76.299995][77.0,66.8][79.0,60.5][81.0,41.9][82.0,86.9][84.0,243.43335][85.0,292.925][8…	Disiloxane, hexamethyl- $$ Bis(trimethylsilyl) ether $$ Fluka AG [ C6H18OSi2, overall=68.90, CAS ID=107-46-0 ]
Undecane, 3-methyl- (CAS) $$ 3-Methylundecane $$ 3-METHYL-UNDECANE	1	Undecane, 3-methyl- (CAS) $$ 3-Methylundecane $$ 3-METHYL-UNDECANE	11.1909	Undecane, 3-methyl- (CAS) $$ 3-Methylundecane $$ 3-METHYL-UNDECANE	11	[41.0,177.175][42.0,50.933334][43.0,582.3636][44.0,20.8][45.0,47.7][51.0,29.6][54.0,29.8][56.0,238.2182][57.0,996.29095][58.0,84.0][59.0,42.525][61.0,39.9][64.0,24.3][67.0,67.3][70.0,162.375][71.0,669.87274][72.0,142.63335][73.0,235.90001][74.0,31.7][75.0,117.85][77.0,93.43333][78.0,44.2][83.0,293.7][84.0,185.7][85.0,418.22723][86.0,38.95][87.0,43.6][88.0,112.5][91.0,46.666668][92.0,35.166668][93…	Undecane, 3-methyl- (CAS) $$ 3-Methylundecane $$ 3-METHYL-UNDECANE [ C12H26, overall=68.22, CAS ID=1002-43-3 ]
Silane, (1,1-dimethylethoxy)trimethyl- $$ Silane, tert-butoxytrimethyl-	1	Silane, (1,1-dimethylethoxy)trimethyl- $$ Silane, tert-butoxytrimethyl-	6.33572	Silane, (1,1-dimethylethoxy)trimethyl- $$ Silane, tert-butoxytrimethyl-	14	[41.0,30.65][42.0,33.7][43.0,128.24165][44.0,39.88333][45.0,110.02308][47.0,41.533337][51.0,33.5][55.0,159.3][56.0,415.1143][57.0,117.159996][58.0,129.82222][59.0,54.400005][60.0,21.1][61.0,39.95][69.0,190.75716][70.0,56.36667][71.0,122.80001][72.0,57.36667][73.0,999.0][74.0,89.40909][75.0,257.44287][76.0,24.95][77.0,119.07857][78.0,29.25][79.0,53.125][81.0,54.8][85.0,33.9][86.0,30.45][91.0,22.25…	Silane, (1,1-dimethylethoxy)trimethyl- $$ Silane, tert-butoxytrimethyl- [ C7H18OSi, overall=59.91, CAS ID=13058-24-7 ]
(1'-Cyclopentenyl) 2-(Trimethylsilyl)ethyl Sulfoxide	2	(1'-Cyclopentenyl) 2-(Trimethylsilyl)ethyl Sulfoxide	7.6	(1'-Cyclopentenyl) 2-(Trimethylsilyl)ethyl Sulfoxide	23	[40.0,26.1][41.0,80.76666][42.0,23.6][43.0,97.01666][44.0,118.200005][45.0,109.07059][47.0,39.40588][51.0,47.733337][52.0,77.6][53.0,125.8][55.0,83.683334][56.0,113.0][57.0,51.920002][58.0,358.3667][59.0,104.16191][60.0,23.414286][61.0,50.97059][62.0,42.7][64.0,42.15][67.0,29.5][69.0,127.08][70.0,105.16363][71.0,32.7][73.0,999.0][74.0,96.73478][75.0,278.77823][76.0,23.566666][77.0,34.06][78.0,29.…	(1'-Cyclopentenyl) 2-(Trimethylsilyl)ethyl Sulfoxide [ C10H20OSSi, overall=59.53, CAS ID=999222-22-7 ]
3-METHYL-3-HEPTANAMINE	2	3-METHYL-3-HEPTANAMINE	6.53793	3-METHYL-3-HEPTANAMINE	29	[40.0,24.042858][41.0,208.64285][42.0,148.26523][43.0,207.56665][44.0,500.962][45.0,67.08571][46.0,26.5][47.0,29.5][50.0,43.7][51.0,35.9][52.0,95.1][53.0,64.14][54.0,36.640003][55.0,391.38617][56.0,291.16666][57.0,190.57779][58.0,336.26154][59.0,53.433334][66.0,31.45][67.0,96.85][68.0,60.3][69.0,839.3][70.0,166.90666][72.0,912.07935][73.0,529.12][74.0,97.77586][75.0,155.5][77.0,147.5][78.0,51.9][…	3-METHYL-3-HEPTANAMINE [ C8H19N, overall=62.49, CAS ID=999035-47-9 ]
Pentadecane, 7-methyl- $$ 7-Methylpentadecane #	1	Pentadecane, 7-methyl- $$ 7-Methylpentadecane #	13.3188	Pentadecane, 7-methyl- $$ 7-Methylpentadecane #	16	[41.0,185.23125][42.0,87.418755][43.0,563.91876][44.0,42.95][50.0,40.550003][51.0,21.8][53.0,75.38572][54.0,62.272728][55.0,277.68124][56.0,218.35623][57.0,999.0][58.0,60.862495][59.0,35.2][60.0,41.5][62.0,28.6][63.0,33.1][64.0,58.8][65.0,51.1][66.0,44.844444][67.0,198.7625][68.0,71.63334][69.0,138.68571][70.0,142.22665][71.0,692.70636][72.0,88.166664][73.0,111.81667][74.0,35.300003][76.0,54.45][…	Pentadecane, 7-methyl- $$ 7-Methylpentadecane # [ C16H34, overall=75.44, CAS ID=6165-40-8 ]
(E)-3-Hydroxy-3-methyl-1-butenyl N,N-diethylcarbamate	1	(E)-3-Hydroxy-3-methyl-1-butenyl N,N-diethylcarbamate	6.50769	(E)-3-Hydroxy-3-methyl-1-butenyl N,N-diethylcarbamate	13	[40.0,37.0][41.0,156.6][42.0,121.06666][44.0,474.2231][45.0,97.3][46.0,23.666666][51.0,51.0][52.0,84.0][55.0,332.4][57.0,191.21667][58.0,310.33002][59.0,48.06667][62.0,25.3][68.0,27.3][72.0,996.46155][74.0,89.05384][75.0,106.6][78.0,48.2][79.0,120.3][86.0,185.05][87.0,29.75][91.0,40.8][100.0,858.9846][101.0,70.223076][114.0,69.169235][119.0,27.6][121.0,29.033333][129.0,145.64615][130.0,22.8][133.…	(E)-3-Hydroxy-3-methyl-1-butenyl N,N-diethylcarbamate [ C10H19NO3, overall=78.12, CAS ID=999182-31-8 ]
N-Butyl-N-[2-(9H-9-carbazolyl)propyl]amine	1	N-Butyl-N-[2-(9H-9-carbazolyl)propyl]amine	30.6625	N-Butyl-N-[2-(9H-9-carbazolyl)propyl]amine	16	[42.0,187.0][44.0,279.25][49.0,212.1][50.0,199.7][51.0,276.5][52.0,270.9][57.0,548.1][59.0,166.1][73.0,440.6][74.0,307.3][76.0,210.3][77.0,364.3][78.0,227.7][91.0,267.7][95.0,360.1][96.0,368.125][119.0,289.05][127.0,306.8][132.0,437.4][133.0,357.30002][135.0,246.025][147.0,344.05002][148.0,178.96][149.0,175.3][156.0,178.35][176.0,155.6][177.0,153.4][191.0,226.95001][192.0,244.38][193.0,187.65][19…	N-Butyl-N-[2-(9H-9-carbazolyl)propyl]amine [ C19H24N2, overall=53.80, CAS ID=999404-86-0 ]
Urea, N,N-diethyl-N'-methyl-N'-nitroso- (CAS) $$ Nitrosodiethylmethylurea	1	Urea, N,N-diethyl-N'-methyl-N'-nitroso- (CAS) $$ Nitrosodiethylmethylurea	6.51429	Urea, N,N-diethyl-N'-methyl-N'-nitroso- (CAS) $$ Nitrosodiethylmethylurea	14	[40.0,23.48][42.0,217.43571][44.0,574.15][46.0,25.6][50.0,52.25][51.0,60.550003][52.0,91.625][53.0,80.6][55.0,321.1][56.0,546.3][58.0,383.11542][59.0,36.93333][72.0,999.0][73.0,213.0][74.0,78.47857][78.0,49.1][86.0,182.8][87.0,29.833334][91.0,33.0][94.0,48.2][100.0,747.6571][101.0,63.499996][108.0,21.2][114.0,58.32143][121.0,22.52][129.0,119.64286][136.0,26.8][147.0,21.0]	Urea, N,N-diethyl-N'-methyl-N'-nitroso- (CAS) $$ Nitrosodiethylmethylurea [ C6H13N3O2, overall=72.19, CAS ID=50285-72-8 ]
Ethyl 2,3-epoxy-3-hydroxymethyl-6-oxo-9-phenylnonanoate	1	Ethyl 2,3-epoxy-3-hydroxymethyl-6-oxo-9-phenylnonanoate	14.6143	Ethyl 2,3-epoxy-3-hydroxymethyl-6-oxo-9-phenylnonanoate	14	[41.0,156.27][42.0,33.866665][43.0,401.55716][44.0,33.65][45.0,53.376926][53.0,43.0][55.0,311.6][56.0,113.4][57.0,999.0][58.0,45.75][59.0,25.333334][61.0,32.8][65.0,25.4][67.0,65.3][69.0,242.93335][70.0,92.97143][71.0,491.16][72.0,44.079998][73.0,511.33075][74.0,47.399994][75.0,72.192856][77.0,64.96667][79.0,43.85][84.0,102.340004][85.0,357.66666][86.0,31.65][91.0,54.68572][93.0,26.6][99.0,283.66…	Ethyl 2,3-epoxy-3-hydroxymethyl-6-oxo-9-phenylnonanoate [ C18H24O5, overall=58.99, CAS ID=999508-57-7 ]
S-Methyl N,N-diethylthiocarbamate	1	S-Methyl N,N-diethylthiocarbamate	6.59167	S-Methyl N,N-diethylthiocarbamate	12	[40.0,24.433334][42.0,152.8][43.0,314.0][44.0,430.1][45.0,93.549995][46.0,21.65][49.0,20.0][50.0,61.7][51.0,105.0][52.0,115.850006][53.0,90.6][55.0,360.05][57.0,348.40002][58.0,368.30002][59.0,60.666668][62.0,31.65][66.0,84.799995][69.0,955.65][71.0,298.84][72.0,985.2917][73.0,500.13998][74.0,88.03001][75.0,89.5][77.0,161.3][78.0,56.9][79.0,207.5][81.0,124.7][83.0,744.0][84.0,346.3][85.0,498.1][8…	S-Methyl N,N-diethylthiocarbamate [ C6H13NOS, overall=56.08, CAS ID=999061-11-5 ]
Triallylmethylsilane	2	Triallylmethylsilane	14.6133	Triallylmethylsilane	15	[41.0,150.1][42.0,42.1][43.0,404.52225][44.0,26.0][53.0,45.863636][54.0,29.9][55.0,291.03635][56.0,109.31666][58.0,64.96667][61.0,38.8][67.0,80.723076][69.0,244.75453][70.0,96.71429][71.0,487.17502][72.0,47.0][77.0,48.3][78.0,23.5][79.0,73.1][80.0,42.3][81.0,156.45999][82.0,119.05001][83.0,212.72][84.0,112.25][85.0,370.49332][86.0,37.649998][91.0,43.0][93.0,66.76666][95.0,97.7][96.0,65.86667][97.…	Triallylmethylsilane [ C10H18Si, overall=63.16, CAS ID=1112-91-0 ]
DIPROPYLACETIC ACID 1TMS $$ Valproic acid TMS	1	DIPROPYLACETIC ACID 1TMS $$ Valproic acid TMS	8.2625	DIPROPYLACETIC ACID 1TMS $$ Valproic acid TMS	16	[41.0,108.67778][42.0,78.0][43.0,179.79999][44.0,280.5][45.0,155.31538][46.0,50.0][47.0,45.579994][52.0,20.0][53.0,37.0][55.0,110.0][56.0,193.3][57.0,378.09998][58.0,393.0][59.0,96.846664][60.0,32.75][61.0,42.90833][62.0,40.4][64.0,34.333332][67.0,78.86667][69.0,68.9][70.0,63.35][71.0,86.275][73.0,999.0][74.0,81.48572][75.0,306.88126][77.0,51.95][78.0,51.1][81.0,43.4][82.0,33.2][84.0,46.400005][8…	DIPROPYLACETIC ACID 1TMS $$ Valproic acid TMS [ C11H24O2Si, overall=57.64, CAS ID=999222-71-1 ]
9,12-Octadecadienoic acid (Z,Z)-, trimethylsilyl ester (CAS)	1	9,12-Octadecadienoic acid (Z,Z)-, trimethylsilyl ester (CAS)	19.5467	9,12-Octadecadienoic acid (Z,Z)-, trimethylsilyl ester (CAS)	15	[41.0,143.1][45.0,59.062504][53.0,57.920002][54.0,180.34544][55.0,480.32][58.0,22.75][59.0,25.0][61.0,59.2][65.0,39.344444][66.0,36.475002][67.0,480.70663][68.0,174.83078][73.0,994.18665][74.0,104.388885][75.0,959.7133][76.0,80.0][77.0,102.67857][78.0,26.515385][79.0,232.68669][80.0,145.69333][81.0,402.63336][82.0,205.15833][89.0,32.433334][91.0,79.33333][92.0,25.650002][93.0,123.46][94.0,99.5799…	9,12-Octadecadienoic acid (Z,Z)-, trimethylsilyl ester (CAS) [ C21H40O2Si, overall=61.84, CAS ID=56259-07-5 ]
(E)-2-Methyl-3-(trimethylsilylmethyl)-1,3-butadiene	1	(E)-2-Methyl-3-(trimethylsilylmethyl)-1,3-butadiene	7.55	(E)-2-Methyl-3-(trimethylsilylmethyl)-1,3-butadiene	10	[40.0,34.566666][41.0,179.15][43.0,221.79999][44.0,78.8][45.0,139.47499][47.0,49.3][49.0,26.4][50.0,56.9][51.0,83.36667][52.0,114.43334][53.0,82.1][55.0,258.56665][56.0,510.6][58.0,136.1][59.0,118.92221][61.0,56.733334][62.0,28.933332][64.0,31.9][66.0,31.6][68.0,85.13333][69.0,338.05][70.0,257.44998][73.0,999.0][74.0,111.24999][75.0,287.61996][77.0,91.02501][78.0,51.75][79.0,117.5][81.0,64.54][82…	(E)-2-Methyl-3-(trimethylsilylmethyl)-1,3-butadiene [ C9H18Si, overall=50.78, CAS ID=999075-12-5 ]
77.0@14.5	1	77.0@14.5	14.5		9	[41.0,79.1][42.0,34.55][43.0,234.95][44.0,26.8][45.0,82.0][46.0,340.23752][47.0,24.45][48.0,78.04444][49.0,101.600006][50.0,480.875][51.0,31.400002][53.0,21.1][55.0,228.5][56.0,81.3][57.0,721.80005][58.0,70.557144][60.0,42.7][61.0,120.07779][62.0,323.9889][63.0,713.72504][64.0,493.6556][65.0,324.4625][66.0,626.6778][67.0,96.100006][68.0,143.55][69.0,390.6][70.0,143.0][71.0,675.9666][72.0,55.75][7…
77.0@14.899998:2	1	77.0@14.899998:2	14.9		17	[41.0,93.5][42.0,80.392845][44.0,36.854546][45.0,117.8][46.0,718.37335][47.0,41.571434][48.0,141.65999][49.0,164.77335][50.0,784.10004][51.0,28.509092][58.0,100.21334][59.0,28.8][60.0,85.06875][61.0,183.58125][62.0,499.10666][63.0,924.13745][64.0,571.43335][65.0,378.6625][66.0,676.7599][67.0,46.17][73.0,238.18571][74.0,67.4][75.0,32.25][76.0,91.06667][77.0,999.0][78.0,666.61334][79.0,100.32857][8…
79.0@6.0:3	1	79.0@6.0:3	6		16	[40.0,33.75][42.0,120.025][43.0,238.9][44.0,211.7][45.0,166.36665][47.0,63.600002][49.0,46.449997][50.0,155.23999][51.0,236.73334][52.0,429.42][53.0,95.45][54.0,46.1][55.0,264.93335][56.0,198.9][57.0,509.64996][58.0,508.75][59.0,246.87779][60.0,48.75][61.0,31.650002][62.0,47.05][63.0,38.9][65.0,68.36667][66.0,49.575][67.0,44.0][68.0,72.3][70.0,227.0][72.0,140.95001][73.0,619.7][74.0,63.525][75.0,…
72.0@7.1000013	2	72.0@7.1000013	7.1		28	[40.0,37.711765][41.0,151.46666][42.0,112.71667][43.0,305.03638][44.0,426.30527][45.0,180.51178][46.0,29.462502][47.0,56.392857][49.0,21.6][50.0,51.171425][51.0,99.36667][52.0,85.45][53.0,75.93333][54.0,55.6][55.0,109.7][56.0,288.05002][57.0,177.13335][58.0,716.61584][59.0,103.265][60.0,27.8][61.0,51.386665][62.0,34.9][63.0,72.3][65.0,48.460003][66.0,48.7][67.0,117.56666][68.0,58.874996][69.0,130…
77.0@14.800002	1	77.0@14.800002	14.8		15	[41.0,77.0][42.0,85.27501][43.0,162.93333][44.0,57.8][45.0,111.65714][46.0,685.78326][47.0,55.65][48.0,177.1][49.0,197.01666][50.0,753.32][51.0,34.93][55.0,122.2][56.0,37.8][57.0,356.33334][58.0,105.27142][59.0,21.150002][60.0,85.850006][61.0,171.2][62.0,512.9666][63.0,898.2846][64.0,613.0][65.0,384.81247][66.0,755.85455][67.0,59.8][68.0,21.9][70.0,72.15][71.0,420.36667][73.0,326.30002][74.0,97.0…
73.0@7.199998	2	73.0@7.199998	7.2		31	[40.0,60.16666][41.0,190.21667][42.0,315.4][43.0,249.08183][44.0,420.45996][45.0,166.05835][46.0,39.940002][47.0,52.36667][48.0,36.2][49.0,39.0][50.0,175.55][51.0,79.76667][52.0,34.100002][53.0,58.65][54.0,34.866665][55.0,167.09999][56.0,475.91254][57.0,288.2][58.0,439.02002][59.0,87.86667][60.0,30.179998][61.0,53.790905][62.0,28.539999][63.0,45.06667][64.0,41.766666][65.0,47.78][66.0,58.4375][67…
77.0@14.4	1	77.0@14.4	14.4		10	[42.0,38.3][44.0,25.65][45.0,75.02857][46.0,313.41998][47.0,24.275002][48.0,64.057144][49.0,90.1625][50.0,416.27002][51.0,51.333332][53.0,62.35][56.0,74.8][58.0,56.859997][59.0,48.15][60.0,35.1][61.0,102.7][62.0,277.03][63.0,598.32][64.0,424.18][65.0,295.25998][66.0,532.2399][67.0,43.3][70.0,95.1][73.0,55.9][74.0,53.940002][75.0,78.433334][76.0,76.37142][77.0,855.0889][78.0,576.2444][79.0,102.585…
73.0@6.8999977	1	73.0@6.8999977	6.9		35	[40.0,94.47083][42.0,222.06363][44.0,291.61667][45.0,166.6][46.0,34.05][47.0,64.15][49.0,39.088886][50.0,114.09999][51.0,174.3222][52.0,174.33333][53.0,138.65001][54.0,86.350006][55.0,189.74002][56.0,300.76666][57.0,562.23004][58.0,273.42502][59.0,104.17273][60.0,90.24][61.0,53.344994][62.0,67.7][63.0,97.7][64.0,52.1625][65.0,75.18][66.0,152.81999][67.0,513.23][68.0,225.2875][69.0,605.39][70.0,19…
75.0@19.5	2	75.0@19.5	19.5		34	[41.0,122.76667][42.0,49.5][43.0,221.45001][44.0,42.5][45.0,62.883327][47.0,32.5][49.0,128.4][53.0,44.13334][54.0,189.14784][55.0,548.1667][56.0,137.6][57.0,214.35][58.0,25.5][59.0,54.95455][60.0,25.9][61.0,64.875][62.0,31.8][65.0,38.978947][66.0,39.21579][67.0,584.9259][68.0,228.71579][69.0,304.56668][70.0,83.05][71.0,350.63333][72.0,78.8][73.0,999.0][74.0,111.02499][75.0,991.4709][76.0,103.4166…
57.0@15.5:6	1	57.0@15.5:6	15.5		9	[41.0,45.58][42.0,46.6][43.0,304.91428][44.0,27.2][45.0,30.7][46.0,113.2][48.0,60.0][50.0,137.6][51.0,32.1][55.0,213.88][56.0,86.58][57.0,891.2834][58.0,102.34][59.0,56.2][62.0,157.25][63.0,49.3][65.0,26.866667][66.0,96.4][67.0,36.32][68.0,45.3][69.0,317.02][70.0,108.175][71.0,707.9571][72.0,52.8][73.0,840.525][74.0,147.94][75.0,97.0][76.0,608.64][77.0,204.0][78.0,125.200005][79.0,44.324997][80.0…
73.0@7.1000013	2	73.0@7.1000013	7.1		30	[40.0,64.91305][41.0,223.7][42.0,256.625][43.0,363.15625][44.0,405.18][45.0,185.5125][46.0,35.375][47.0,70.85295][49.0,42.85][50.0,56.4875][51.0,97.50769][53.0,88.95][55.0,233.675][56.0,506.8][57.0,373.85715][58.0,586.07495][59.0,117.084625][60.0,34.18][61.0,63.166668][62.0,40.550003][63.0,59.0][64.0,42.499996][65.0,95.533325][66.0,53.1][67.0,295.95][68.0,121.700005][69.0,290.46667][70.0,186.9500…
77.0@14.699998	1	77.0@14.699998	14.7		14	[41.0,95.22499][42.0,80.362495][43.0,237.02222][44.0,49.133335][45.0,127.14287][46.0,759.05994][48.0,178.7][49.0,248.7][50.0,846.4][51.0,36.342857][55.0,85.13333][57.0,272.43335][58.0,109.93333][59.0,20.4][60.0,84.200005][61.0,176.38573][62.0,540.3][63.0,898.05][64.0,646.64996][65.0,383.4091][66.0,750.64996][67.0,34.375][69.0,43.1][70.0,55.1][71.0,317.71002][73.0,138.8][74.0,73.579994][75.0,33.47…
69.0@9.2:7	1	69.0@9.2:7	9.2		9	[41.0,308.075][42.0,53.475002][43.0,200.8][44.0,80.73333][45.0,138.1][47.0,46.166668][49.0,94.5][51.0,30.799997][52.0,121.7][53.0,100.5][54.0,21.2][55.0,473.30002][56.0,263.25][57.0,401.3][58.0,301.2][59.0,98.7][60.0,59.0][61.0,27.7][62.0,55.0][64.0,31.8][65.0,31.65][66.0,75.3][67.0,263.63998][68.0,273.075][69.0,924.3111][70.0,253.93333][71.0,591.5][72.0,285.8][73.0,756.9][75.0,410.9][76.0,31.65]…
73.0@7.5:8	2	73.0@7.5:8	7.5		34	[40.0,46.407692][41.0,179.87144][42.0,143.3][43.0,333.75452][44.0,333.30002][45.0,96.25][46.0,48.466663][47.0,46.299995][48.0,30.314285][49.0,34.725][50.0,42.366665][51.0,49.966663][52.0,80.3][53.0,86.86667][55.0,333.34][56.0,325.8][57.0,254.67502][58.0,843.55][59.0,91.880005][60.0,75.26666][61.0,42.030766][62.0,45.083332][63.0,34.8][64.0,45.024998][65.0,52.15][66.0,141.29999][67.0,361.93335][68.…
57.0@9.899999	2	57.0@9.899999	9.9		21	[41.0,107.533325][42.0,106.22222][43.0,578.6916][44.0,64.8][45.0,112.775][47.0,36.65][49.0,55.6][50.0,53.566666][52.0,69.4][53.0,48.911114][54.0,59.987503][55.0,302.82498][56.0,416.16][57.0,878.49286][58.0,170.7][59.0,74.1375][60.0,46.7][61.0,48.175][62.0,46.825][63.0,21.9][64.0,55.433334][66.0,40.6][67.0,71.6][68.0,119.86667][69.0,347.6125][70.0,269.23334][71.0,792.4375][72.0,125.3][73.0,763.918…
77.0@14.299999	1	77.0@14.299999	14.3		21	[41.0,84.600006][42.0,39.54][43.0,252.3][44.0,43.13333][45.0,90.174995][46.0,314.48096][47.0,33.033333][48.0,69.90588][49.0,87.957146][50.0,434.59048][51.0,37.324997][52.0,51.3][53.0,63.333332][55.0,275.75][56.0,124.22858][57.0,831.8571][58.0,70.075005][59.0,159.62][60.0,47.528572][61.0,112.62857][62.0,289.89526][63.0,609.58093][64.0,437.96664][65.0,294.4095][66.0,558.49994][67.0,103.399994][70.0…
73.0@6.7999983	1	73.0@6.7999983	6.8		53	[40.0,98.393326][41.0,285.09546][42.0,185.25998][43.0,935.56665][44.0,416.1915][45.0,130.06668][46.0,43.96667][47.0,54.4][48.0,20.4][49.0,47.542854][50.0,105.240005][51.0,96.12501][52.0,206.13332][53.0,120.24762][54.0,70.558815][55.0,397.51053][56.0,398.21155][57.0,791.52][58.0,442.3889][59.0,101.399994][60.0,70.54][61.0,50.155552][62.0,35.866665][63.0,31.749998][64.0,42.2][65.0,48.756252][66.0,1…
75.0@19.600002	1	75.0@19.600002	19.6		12	[41.0,146.9857][43.0,238.15][45.0,56.32222][47.0,37.4][53.0,51.98][54.0,125.26667][55.0,492.19995][56.0,104.3][57.0,191.45999][59.0,32.260002][61.0,59.3][62.0,33.9][65.0,40.2][66.0,37.64][67.0,346.51][68.0,130.85556][69.0,338.58002][70.0,77.53333][71.0,236.43333][73.0,999.0][74.0,112.5][75.0,962.52][76.0,78.82][77.0,94.337494][78.0,28.033333][79.0,195.97502][80.0,150.38333][81.0,325.3778][82.0,16…
75.0@17.800001	1	75.0@17.800001	17.8		12	[41.0,74.479996][42.0,31.0][43.0,250.25][45.0,45.4][47.0,32.5][49.0,29.4][53.0,20.4][54.0,46.1125][55.0,415.46667][56.0,58.766666][57.0,272.1][61.0,61.050003][67.0,152.57143][68.0,62.519997][69.0,301.53333][70.0,60.480003][71.0,210.09999][72.0,46.649998][73.0,999.0][74.0,151.74002][75.0,999.0][76.0,74.1][77.0,66.21667][79.0,50.26][80.0,33.05714][81.0,185.26999][82.0,81.43637][83.0,204.0][84.0,187…
73.0@6.8999987	2	73.0@6.8999987	6.9		28	[40.0,68.433334][41.0,268.15][42.0,226.6][43.0,999.0][44.0,388.83752][45.0,149.46364][46.0,59.949997][47.0,67.3][48.0,39.8][49.0,122.6][50.0,35.7][51.0,96.3][52.0,229.38][53.0,39.9][54.0,39.3][55.0,445.35][56.0,526.1875][57.0,696.0][58.0,699.70526][59.0,123.38749][60.0,61.2][61.0,49.014286][62.0,46.100002][63.0,71.0][64.0,27.200003][65.0,52.5][66.0,148.5][67.0,386.5143][68.0,53.9][69.0,743.54004]…
73.0@10.5:5	1	73.0@10.5:5	10.5		10	[41.0,179.71426][43.0,194.45][45.0,57.387493][47.0,47.54][51.0,32.8][53.0,90.85][56.0,85.56667][57.0,305.125][58.0,54.149998][59.0,46.800003][60.0,66.6][61.0,44.516666][67.0,137.52858][68.0,251.05][69.0,793.2999][70.0,69.700005][71.0,277.6][72.0,41.7][73.0,727.87775][74.0,113.74999][75.0,586.6][76.0,47.7][77.0,100.1][78.0,28.4][79.0,26.900002][80.0,125.56667][81.0,76.1][82.0,72.479996][83.0,106.7…
126.0@9.0:2	1	126.0@9.0:2	9		19	[41.0,499.9][42.0,110.16111][43.0,246.43335][44.0,45.68572][45.0,67.46][50.0,38.7][51.0,59.233337][52.0,51.6][53.0,84.25][54.0,77.183334][55.0,399.25][56.0,480.27368][57.0,282.4][58.0,182.86249][59.0,38.075][60.0,77.55][63.0,31.52][65.0,32.1][66.0,32.3][67.0,323.06668][68.0,293.4625][69.0,634.2][70.0,191.14615][71.0,604.6][72.0,31.8][73.0,619.5][74.0,67.75][75.0,261.7][76.0,35.92][77.0,147.1][78.…
56.0@6.400001	1	56.0@6.400001	6.4		16	[43.0,171.56667][44.0,58.1][45.0,95.200005][50.0,33.15][51.0,50.35][52.0,64.05][56.0,956.4][57.0,165.79999][58.0,171.73334][59.0,89.325005][62.0,30.9][66.0,61.3][71.0,182.95][73.0,552.75][74.0,54.35][75.0,325.49997][76.0,43.1][77.0,173.7182][78.0,44.54][79.0,108.05][81.0,63.7][82.0,28.699999][85.0,39.5][86.0,82.86667][87.0,27.3][91.0,28.299997][95.0,57.5][96.0,135.68333][100.0,25.3][102.0,43.2][1…
341.0@25.600004	1	341.0@25.600004	25.6		12	[42.0,91.6][44.0,226.0][50.0,256.2][53.0,218.0][55.0,181.6][57.0,506.84998][59.0,152.4][70.0,91.0][71.0,958.4][73.0,501.69998][74.0,177.8][75.0,163.0][76.0,145.12857][83.0,110.0][84.0,103.6][86.0,145.4][87.0,124.2][88.0,89.65][89.0,136.0][91.0,117.5][96.0,273.0][103.0,153.83334][104.0,280.22855][105.0,147.8][113.0,341.25][115.0,118.6][117.0,162.6][121.0,145.3][124.0,131.2][128.0,254.5][133.0,218.…
131.0@15.299993	2	131.0@15.299993	15.3		55	[41.0,77.04445][42.0,88.94545][43.0,398.9143][44.0,71.1][45.0,84.17272][46.0,53.824997][47.0,56.6][48.0,88.2][49.0,174.8][50.0,151.38571][52.0,47.8][53.0,61.56667][54.0,47.659996][55.0,340.03638][56.0,165.45557][57.0,793.3371][58.0,112.025925][59.0,69.1][60.0,24.1][61.0,77.711105][63.0,210.38][65.0,106.811104][66.0,73.76666][67.0,59.29][68.0,54.42857][69.0,476.62607][70.0,199.25832][71.0,865.7264…
71.0@15.200008	2	71.0@15.200008	15.2		61	[41.0,144.54286][42.0,90.82223][43.0,537.52][44.0,66.828575][45.0,117.33479][46.0,68.5][50.0,549.0834][51.0,50.128567][52.0,44.3][53.0,72.6][54.0,63.699997][55.0,407.4045][56.0,138.04666][57.0,882.8461][58.0,102.473076][59.0,52.67692][61.0,80.79][62.0,52.233334][64.0,67.9][65.0,121.08][67.0,83.299995][68.0,60.98][69.0,452.96664][70.0,223.61996][71.0,905.1095][72.0,70.01539][73.0,533.3218][74.0,87…
69.0@6.5:16	2	69.0@6.5:16	6.5		50	[40.0,46.988888][41.0,175.88332][42.0,187.98334][43.0,515.92224][44.0,522.8][45.0,167.95293][46.0,48.1][47.0,44.88889][48.0,24.0][49.0,32.95][50.0,123.2][51.0,122.9][52.0,305.34][53.0,106.579994][54.0,55.066666][55.0,350.6167][56.0,376.2786][57.0,605.6111][58.0,568.2583][59.0,107.86072][60.0,42.7125][61.0,38.92143][62.0,78.1][63.0,35.6][64.0,29.9][65.0,59.0][66.0,77.691666][67.0,133.34285][68.0,6…
71.0@6.100001	1	71.0@6.100001	6.1		29	[40.0,23.6][41.0,190.39998][42.0,100.02858][43.0,522.2999][44.0,187.275][45.0,123.7][46.0,179.8][47.0,27.3][49.0,56.6][50.0,56.299995][51.0,135.91429][52.0,223.65][53.0,80.825][54.0,44.74286][55.0,207.5][56.0,217.9625][57.0,904.70905][58.0,375.3667][59.0,104.96][60.0,121.149994][61.0,46.000004][62.0,68.55][63.0,31.863636][64.0,24.866667][65.0,56.779995][66.0,42.54][67.0,89.92222][68.0,50.57857][6…
131.0@6.300001	1	131.0@6.300001	6.3		18	[40.0,29.3][41.0,344.8][42.0,119.1][43.0,219.22][44.0,194.26666][45.0,259.43332][47.0,39.35][50.0,83.81999][51.0,96.560005][52.0,126.96][54.0,82.7][55.0,166.65][56.0,526.7714][57.0,469.72003][58.0,419.50003][59.0,127.71429][60.0,52.2][61.0,75.2][62.0,47.199997][65.0,24.6][66.0,36.9][67.0,66.5][69.0,413.43332][71.0,175.2][73.0,967.5334][74.0,164.86667][75.0,550.44995][76.0,57.899998][77.0,225.4083…
85.0@21.1:2	1	85.0@21.1:2	21.1		9	[41.0,29.657145][43.0,272.80002][45.0,34.5][55.0,152.425][56.0,64.259995][57.0,839.1125][58.0,24.866669][67.0,30.233332][68.0,28.866669][69.0,246.5][70.0,127.333336][71.0,908.5][72.0,47.966663][73.0,328.47778][74.0,34.242855][75.0,179.2][76.0,21.7][77.0,29.3][79.0,21.8][81.0,32.500004][82.0,37.266666][83.0,91.5][84.0,151.98001][85.0,957.51666][86.0,54.2][91.0,44.2][95.0,65.3][97.0,84.45][98.0,57.…
73.0@10.2:2	2	73.0@10.2:2	10.2		30	[41.0,312.65][42.0,213.35999][43.0,614.0706][44.0,124.4][45.0,206.36363][46.0,76.86666][47.0,30.7][49.0,59.2][51.0,72.899994][52.0,213.20001][54.0,180.49998][55.0,508.40494][56.0,369.4643][57.0,732.74445][58.0,256.56665][59.0,170.955][60.0,28.8][61.0,67.175][62.0,97.2][63.0,125.200005][64.0,123.4][66.0,91.35][67.0,316.9][68.0,299.19][69.0,562.7363][70.0,433.58334][71.0,786.5703][72.0,207.05556][7…
205.0@16.9:13	1	205.0@16.9:13	16.9		9	[41.0,280.3][42.0,92.36667][50.0,100.5][51.0,29.900002][53.0,71.48334][54.0,179.0][55.0,992.9][60.0,889.6667][61.0,297.2333][62.0,208.0][63.0,75.799995][64.0,81.55][65.0,82.92858][66.0,120.3][67.0,124.875][77.0,192.03336][78.0,88.6][79.0,117.600006][80.0,43.333332][81.0,350.0][82.0,126.5][88.0,49.9][89.0,26.3][91.0,216.29999][92.0,47.233334][93.0,114.25715][94.0,66.2][95.0,299.75][96.0,148.825][9…
131.0@26.100004	1	131.0@26.100004	26.1		15	[41.0,39.35][42.0,34.98][43.0,107.4][44.0,81.600006][45.0,41.8][50.0,24.5][51.0,32.6][56.0,55.8][57.0,205.43333][58.0,35.7][59.0,229.35][61.0,30.650002][68.0,81.3][70.0,66.0][71.0,144.5][73.0,761.7999][74.0,70.0][75.0,103.01429][77.0,77.1][78.0,38.1][79.0,38.1][81.0,93.3][82.0,83.7][84.0,59.4][87.0,249.85716][88.0,35.383335][89.0,33.725][91.0,45.15][92.0,45.966663][96.0,110.55][98.0,55.9][99.0,22…
69.0@9.600001	1	69.0@9.600001	9.6		21	[41.0,167.4875][42.0,44.949997][43.0,328.23334][46.0,36.1][50.0,30.5][51.0,45.46667][52.0,61.5][53.0,63.190907][54.0,39.449997][56.0,172.20001][57.0,480.05][58.0,231.95][60.0,47.65][61.0,20.2][62.0,30.6][63.0,29.3][65.0,39.283337][67.0,133.14][68.0,168.92221][69.0,998.25244][70.0,157.27141][71.0,386.25][72.0,171.86665][74.0,50.05][75.0,283.7][76.0,24.6][77.0,67.8375][78.0,45.25][79.0,138.09999][8…
73.0@10.100004	2	73.0@10.100004	10.1		48	[41.0,214.30588][42.0,133.5111][43.0,536.0235][44.0,110.880005][45.0,199.2742][46.0,38.25][47.0,42.3][49.0,68.6][50.0,66.0][52.0,161.57999][53.0,74.04][54.0,156.16669][55.0,317.45175][56.0,251.67729][57.0,800.34656][58.0,138.9125][59.0,136.32668][60.0,38.514286][61.0,49.969234][62.0,59.36667][63.0,84.42][64.0,115.23334][65.0,95.649994][67.0,221.09413][68.0,176.79286][69.0,588.5048][70.0,338.66248…
71.0@6.7:4	1	71.0@6.7:4	6.7		11	[40.0,50.11667][41.0,453.8][42.0,229.63335][43.0,638.7][44.0,580.26666][45.0,86.925][47.0,51.3][50.0,110.1][51.0,101.4][52.0,338.05][53.0,175.79999][55.0,591.22504][56.0,256.3][57.0,889.85][58.0,293.575][59.0,65.375][60.0,70.63333][61.0,33.399998][62.0,58.6][64.0,24.1][67.0,277.7][68.0,125.3][69.0,402.0][70.0,324.40002][71.0,896.49097][72.0,130.0][73.0,413.075][74.0,96.86][75.0,142.7][77.0,120.46…
73.0@7.3000016	2	73.0@7.3000016	7.3		25	[40.0,64.975][41.0,98.30001][42.0,35.6][43.0,295.3714][44.0,122.9][45.0,158.34445][46.0,48.800003][47.0,62.085712][48.0,51.4][49.0,22.1][50.0,49.4][51.0,65.27][52.0,344.3][53.0,261.6][54.0,57.8][55.0,121.13333][56.0,378.65][57.0,319.5][58.0,688.5091][59.0,145.20834][61.0,62.154545][62.0,45.93333][64.0,22.849998][67.0,294.3][68.0,64.1][69.0,212.93999][70.0,156.9][71.0,345.09998][72.0,102.600006][7…
126.0@9.099999	1	126.0@9.099999	9.1		14	[41.0,217.2][42.0,108.00909][43.0,374.2667][44.0,26.95][45.0,189.0][46.0,58.9][52.0,59.1][53.0,66.92][54.0,75.0923][55.0,205.09999][56.0,518.1143][57.0,677.0][58.0,113.092316][59.0,42.666668][60.0,75.92][63.0,25.625][65.0,36.5][67.0,302.75][68.0,259.01996][69.0,999.0][70.0,181.5][71.0,493.53333][72.0,253.9][73.0,934.5][74.0,93.0][76.0,63.9][77.0,139.45][78.0,70.200005][80.0,102.62858][81.0,271.06…
57.0@9.0:2	2	57.0@9.0:2	9		29	[41.0,424.03845][42.0,204.13335][43.0,577.2236][44.0,110.159996][45.0,177.8375][46.0,99.2][47.0,42.9][48.0,28.6][50.0,95.666664][51.0,160.0][52.0,92.049995][53.0,157.61667][55.0,601.82][56.0,344.68002][57.0,813.1782][58.0,204.35][59.0,128.00626][60.0,135.1][61.0,65.96667][62.0,78.666664][63.0,39.133335][64.0,81.9][65.0,96.759995][66.0,108.025][67.0,517.0667][68.0,437.45383][69.0,956.4125][70.0,25…
57.0@16.600002	1	57.0@16.600002	16.6		20	[41.0,83.51111][43.0,323.9308][44.0,74.5][45.0,46.166668][53.0,41.2][55.0,297.375][56.0,103.63333][57.0,987.5417][58.0,44.4][59.0,66.7][60.0,66.899994][61.0,45.25][62.0,48.1][63.0,54.86667][65.0,39.6][67.0,129.31999][68.0,69.833336][69.0,223.88][70.0,124.24546][71.0,933.60004][72.0,85.13334][73.0,647.47504][74.0,55.975002][75.0,63.300003][76.0,49.4][77.0,91.25][79.0,154.6][80.0,41.199997][81.0,18…
57.0@13.9:14	1	57.0@13.9:14	13.9		10	[41.0,137.26668][42.0,23.5][43.0,269.48572][44.0,76.8][45.0,53.225][46.0,86.5][49.0,45.4][50.0,110.18001][53.0,91.299995][55.0,199.91667][56.0,102.625][57.0,994.51105][59.0,64.76667][61.0,35.4][62.0,100.1][63.0,178.125][64.0,125.65][65.0,86.325][66.0,194.32501][67.0,146.81252][68.0,103.3][69.0,270.6][70.0,175.4][71.0,779.67][73.0,371.18][74.0,37.25][75.0,216.23999][76.0,104.8][77.0,224.61665][78.…
100.0@8.599999	1	100.0@8.599999	8.6		13	[41.0,186.9][42.0,135.4][43.0,318.8][44.0,40.3][45.0,220.9][47.0,63.0][48.0,29.8][50.0,86.65][52.0,252.0][53.0,146.125][54.0,68.1][55.0,171.0][56.0,328.18573][57.0,734.8555][59.0,115.73333][60.0,64.93333][61.0,121.549995][63.0,43.2][64.0,106.55][65.0,65.175][66.0,125.13333][67.0,341.5889][68.0,492.523][69.0,927.7666][70.0,264.65002][71.0,627.3637][72.0,140.05][74.0,235.3][77.0,218.4][78.0,80.0][7…
85.0@25.700008	2	85.0@25.700008	25.7		27	[41.0,75.833336][42.0,79.0][43.0,213.27856][44.0,134.92856][45.0,70.65][49.0,144.9][51.0,82.95][52.0,254.7][55.0,213.5][56.0,125.23334][57.0,733.8059][58.0,152.0][59.0,91.17777][64.0,180.7][65.0,84.8][68.0,106.5][69.0,313.71536][70.0,131.40834][71.0,865.22504][72.0,91.42][73.0,621.3272][74.0,98.94][75.0,165.95001][76.0,94.75][77.0,99.55][78.0,109.11667][81.0,409.03152][82.0,128.7][83.0,155.9111][…
73.0@7.0:6	1	73.0@7.0:6	7		23	[40.0,124.59167][41.0,212.45][42.0,188.1][43.0,464.01434][44.0,223.975][45.0,122.54286][46.0,64.333336][47.0,104.9][48.0,60.85][49.0,69.96667][50.0,89.2][51.0,100.375][52.0,367.65][53.0,152.1][54.0,32.45][55.0,335.2][56.0,284.80002][57.0,499.3857][58.0,138.4][59.0,102.6875][60.0,113.28571][61.0,63.25715][62.0,55.449997][63.0,138.76666][64.0,58.233337][65.0,87.64][66.0,220.46667][67.0,784.925][68.…
71.0@12.800002	1	71.0@12.800002	12.8		18	[41.0,81.45555][42.0,73.62][43.0,519.2715][44.0,98.23334][45.0,29.8][46.0,56.649998][49.0,87.1][50.0,92.95][51.0,46.1][52.0,82.7][53.0,65.25][54.0,51.86667][55.0,292.55716][56.0,332.5875][57.0,475.97504][58.0,30.8][59.0,58.433334][60.0,57.599995][61.0,33.85][62.0,56.050003][63.0,107.649994][64.0,181.4][65.0,101.55][67.0,83.56666][68.0,67.70909][69.0,465.58887][70.0,219.15834][71.0,994.2214][72.0,…
71.0@10.0	2	71.0@10.0	10		44	[41.0,244.93747][42.0,130.6][43.0,619.70276][44.0,140.625][45.0,144.95384][46.0,74.75][47.0,47.1][50.0,119.700005][51.0,75.2][52.0,77.899994][53.0,101.59999][54.0,90.299995][55.0,350.87][56.0,265.56958][57.0,768.2892][58.0,183.82858][59.0,119.130005][60.0,34.66][61.0,41.55714][62.0,73.6][63.0,73.46667][65.0,98.51][66.0,39.95][67.0,230.53847][68.0,224.62][69.0,667.1077][70.0,240.27498][71.0,892.54…
57.0@15.200001	1	57.0@15.200001	15.2		21	[41.0,130.45714][42.0,116.9][43.0,463.59998][44.0,37.64][45.0,146.09999][47.0,22.4][50.0,378.13333][51.0,58.35][53.0,129.3][55.0,349.7667][56.0,113.76666][57.0,999.0][58.0,87.65][59.0,48.025][61.0,50.975002][63.0,93.5][65.0,181.2][67.0,83.625][68.0,100.06666][69.0,504.78336][70.0,203.00002][71.0,665.4][72.0,72.7][73.0,411.97998][74.0,42.019997][75.0,271.865][76.0,31.95][77.0,495.90002][78.0,399.5…
57.0@23.899996	1	57.0@23.899996	23.9		17	[41.0,87.32727][42.0,35.350002][43.0,343.50003][44.0,53.725][45.0,40.05][46.0,25.7][49.0,27.2][50.0,29.5][54.0,63.100002][55.0,356.08][56.0,102.424995][57.0,724.0692][58.0,73.145454][59.0,98.74166][60.0,40.25][61.0,37.36667][67.0,114.54][68.0,48.340004][69.0,330.55002][70.0,110.861534][71.0,555.7166][72.0,50.825][73.0,719.14667][74.0,76.46363][75.0,302.38][76.0,35.8][77.0,52.340004][78.0,142.0][7…
43.0@6.2000003	1	43.0@6.2000003	6.2		11	[41.0,101.76666][42.0,108.36666][43.0,999.0][44.0,231.1][45.0,285.6][49.0,45.0][50.0,205.6][51.0,134.26666][53.0,59.925][54.0,438.73004][55.0,367.38748][56.0,516.55][58.0,443.7][59.0,122.649994][60.0,83.53333][61.0,232.27777][62.0,69.1][63.0,54.575][64.0,28.6][65.0,39.566666][66.0,27.0][68.0,55.1][70.0,206.5][71.0,139.0][72.0,102.6][73.0,705.84][74.0,85.975][75.0,904.4][76.0,82.299995][77.0,248.8…
143.0@14.399999	1	143.0@14.399999	14.4		12	[41.0,131.38333][42.0,43.4][43.0,107.3][44.0,25.5][45.0,121.333336][47.0,33.68][49.0,60.7][51.0,43.366665][53.0,55.5][55.0,182.3][56.0,280.4][58.0,34.2][59.0,31.400002][61.0,47.96667][62.0,59.166668][63.0,26.25][65.0,38.8][67.0,145.9909][68.0,101.4][69.0,618.86][71.0,440.2][73.0,967.775][74.0,89.58572][75.0,450.20834][76.0,43.1][77.0,144.59999][78.0,45.8][79.0,134.55455][80.0,448.09167][81.0,215.…
71.0@25.600002	1	71.0@25.600002	25.6		21	[41.0,74.3][43.0,217.675][44.0,140.2][45.0,44.0][50.0,109.7][55.0,234.1][56.0,62.3][57.0,645.8616][58.0,153.1][59.0,65.9][63.0,117.5][68.0,79.6][69.0,293.19235][70.0,115.27273][71.0,866.75995][72.0,96.6][73.0,504.62003][74.0,94.700005][76.0,93.80001][77.0,86.8][78.0,111.05][79.0,80.5][80.0,55.4][81.0,266.6][83.0,139.52501][84.0,105.362495][85.0,826.2667][86.0,114.166664][87.0,68.3][88.0,95.15][89…
71.0@16.5	1	71.0@16.5	16.5		9	[41.0,197.73334][42.0,47.15][43.0,355.07147][52.0,117.6][53.0,27.5][55.0,272.87143][56.0,106.85][57.0,925.575][59.0,20.0][60.0,58.1][61.0,21.4][63.0,20.9][64.0,65.149994][65.0,56.05][67.0,124.77143][68.0,45.3][69.0,262.80002][70.0,176.475][71.0,831.7333][72.0,50.800003][73.0,808.175][74.0,38.7][76.0,52.1][77.0,58.4][79.0,69.0][80.0,36.0][81.0,235.1833][82.0,51.5][83.0,110.6][84.0,171.46][85.0,709…
57.0@8.899997	2	57.0@8.899997	8.9		40	[41.0,140.17143][42.0,79.174995][43.0,432.88998][44.0,301.84998][45.0,103.27647][46.0,25.733332][47.0,31.1][49.0,40.225002][50.0,65.65715][51.0,133.92726][52.0,134.40001][53.0,58.32727][54.0,46.85][55.0,280.08334][56.0,255.46667][57.0,910.6501][58.0,84.9][59.0,121.72001][60.0,41.940002][61.0,36.314285][62.0,80.0][63.0,77.85][64.0,103.1][65.0,115.54][66.0,71.7][67.0,205.63332][68.0,91.1][69.0,507.…
126.0@9.600001	1	126.0@9.600001	9.6		19	[42.0,111.00667][43.0,629.375][44.0,43.8][45.0,173.5][51.0,89.8][53.0,87.42222][54.0,70.48334][55.0,97.0][56.0,424.7421][57.0,490.6][58.0,119.25556][59.0,27.233335][60.0,60.3][63.0,49.3][65.0,48.95][66.0,41.5][68.0,133.9][70.0,176.90001][71.0,569.0334][72.0,104.583336][73.0,154.0][74.0,35.95][75.0,110.05][76.0,41.2][77.0,108.12856][79.0,250.2][80.0,108.48181][81.0,249.875][82.0,263.8846][83.0,114…
250.0@6.5:2	1	250.0@6.5:2	6.5		21	[41.0,114.2][42.0,255.63638][43.0,497.125][44.0,501.92856][45.0,233.0][46.0,42.033333][47.0,59.3][50.0,156.9][51.0,344.17142][52.0,412.43335][53.0,158.53333][54.0,75.2][55.0,284.1][56.0,415.52502][57.0,534.78][59.0,136.9][60.0,117.98][61.0,53.4][63.0,30.099998][64.0,32.4][65.0,64.36][66.0,74.43333][67.0,39.4][68.0,148.76668][69.0,944.0][70.0,383.4][71.0,413.75][72.0,619.9857][73.0,539.15][74.0,12…
112.0@7.5:5	1	112.0@7.5:5	7.5		11	[40.0,86.9][41.0,216.1][42.0,355.22][43.0,364.61667][44.0,512.9][45.0,48.199997][46.0,29.599998][47.0,48.6][48.0,36.1][49.0,30.4][50.0,72.333336][51.0,37.95][54.0,31.6][55.0,369.75][56.0,313.71667][57.0,270.97998][59.0,87.75][60.0,110.07143][61.0,46.600002][64.0,32.1][65.0,60.4][66.0,77.2][67.0,155.15][68.0,106.25][69.0,793.0][70.0,300.02225][71.0,150.3][72.0,386.2][73.0,670.56665][74.0,69.85][75…
73.0@14.399999	1	73.0@14.399999	14.4		13	[42.0,37.4][44.0,21.8][45.0,68.26666][50.0,197.7][51.0,37.850002][53.0,32.2][58.0,29.6][59.0,45.471428][61.0,155.6][63.0,26.1][73.0,948.09][74.0,77.4][75.0,114.9][76.0,28.8][77.0,177.33751][78.0,43.885715][87.0,26.5][88.0,43.9][89.0,999.0][90.0,296.4875][92.0,49.6][95.0,132.025][96.0,66.2][102.0,42.325][103.0,117.223076][104.0,111.890915][105.0,229.4][106.0,49.8][110.0,144.65001][115.0,475.18457]…
250.0@6.9000006	2	250.0@6.9000006	6.9		20	[40.0,157.54001][41.0,280.7][42.0,273.96362][43.0,264.2][44.0,242.58572][45.0,173.47499][46.0,35.7][47.0,74.2][48.0,71.5][49.0,65.41667][51.0,189.75][52.0,179.7][53.0,53.3][54.0,77.799995][55.0,361.45][56.0,292.68][57.0,593.0][58.0,737.8][60.0,65.8][61.0,62.199997][62.0,20.1][63.0,47.3][64.0,47.0][66.0,175.6][67.0,488.59998][68.0,215.05][69.0,798.6167][70.0,306.19998][71.0,827.71674][72.0,208.599…
57.0@8.800002	1	57.0@8.800002	8.8		27	[41.0,130.24][42.0,89.737495][43.0,320.35715][44.0,210.23334][45.0,130.22][47.0,29.3][48.0,23.2][49.0,59.2][50.0,127.25][51.0,47.25][52.0,202.2][53.0,40.519997][54.0,43.3][55.0,271.16666][56.0,233.01999][57.0,967.0566][58.0,118.225][59.0,99.84999][60.0,74.5][61.0,34.022224][63.0,73.55][64.0,26.1][65.0,40.0][66.0,53.1375][67.0,87.125][68.0,114.625][69.0,473.0][70.0,207.97499][71.0,765.89087][72.0,…
57.0@15.599999	1	57.0@15.599999	15.6		9	[41.0,69.675][42.0,54.0][43.0,254.65][44.0,48.8][45.0,69.5][46.0,104.5][48.0,47.85][50.0,35.2][51.0,26.1][53.0,28.650002][55.0,247.65][56.0,158.6][57.0,931.39996][58.0,169.925][60.0,41.3][61.0,30.85][64.0,115.8][65.0,42.8][67.0,112.100006][68.0,62.899998][69.0,412.19998][70.0,281.69998][71.0,940.73334][72.0,115.625][73.0,389.5][74.0,107.174995][75.0,463.7][76.0,238.10002][79.0,83.3][80.0,51.0][81…
73.0@7.3999987	2	73.0@7.3999987	7.4		25	[40.0,122.97273][41.0,220.06665][42.0,443.20004][43.0,418.94003][44.0,262.55][45.0,152.4077][46.0,66.45][47.0,52.73333][48.0,34.766666][49.0,60.550003][50.0,78.9][51.0,109.45384][52.0,264.2][53.0,176.4][54.0,71.7][55.0,458.32858][56.0,491.6][57.0,227.35][58.0,654.26666][59.0,111.68573][61.0,50.936363][62.0,49.899998][64.0,66.71667][65.0,35.4][66.0,172.4][67.0,571.8][68.0,105.30001][69.0,457.63126…
141.0@11.300002	1	141.0@11.300002	11.3		13	[41.0,96.9][42.0,131.1875][43.0,363.92][44.0,26.4][45.0,109.600006][51.0,216.45][52.0,220.13332][53.0,85.2][54.0,130.56667][55.0,502.65002][56.0,153.3][57.0,659.3667][58.0,652.3][59.0,246.2][60.0,72.3][61.0,49.95][62.0,126.2][65.0,78.04][67.0,264.25714][68.0,91.6][69.0,662.98004][70.0,200.48334][71.0,553.56][72.0,74.8][73.0,689.6091][74.0,62.933334][75.0,415.95][76.0,43.75][77.0,291.34448][78.0,1…
73.0@9.0:8	2	73.0@9.0:8	9		24	[41.0,393.6][42.0,103.799995][43.0,423.7333][45.0,146.79001][46.0,50.25][50.0,180.5][51.0,124.1][52.0,78.15][53.0,106.08][54.0,61.6][55.0,372.75][56.0,404.2][57.0,531.4294][58.0,235.15001][59.0,88.91176][60.0,103.2][61.0,53.35][62.0,68.43333][63.0,82.5][64.0,110.275][65.0,94.825005][66.0,72.119995][67.0,218.69998][68.0,271.1286][69.0,733.14996][70.0,183.55][71.0,263.9154][72.0,202.76666][73.0,955…
57.0@14.0:7	2	57.0@14.0:7	14		34	[41.0,142.0][42.0,109.77142][43.0,518.2999][45.0,80.32222][46.0,182.2][49.0,120.95][50.0,101.662506][51.0,152.2][52.0,140.9][53.0,64.683334][54.0,88.171425][55.0,582.3541][56.0,241.97644][57.0,883.42084][59.0,105.23334][61.0,41.079998][62.0,137.00002][64.0,102.7][65.0,63.15556][66.0,108.225][67.0,194.1762][68.0,201.19568][69.0,361.05002][70.0,317.15][71.0,719.94116][72.0,236.7][73.0,582.37244][74…
193.0@25.5:4	1	193.0@25.5:4	25.5		13	[41.0,53.9][42.0,325.0][43.0,34.85][45.0,31.866663][55.0,33.5][57.0,75.6][59.0,37.699997][65.0,20.9][68.0,24.3][69.0,76.850006][70.0,42.7][72.0,30.3][73.0,819.9637][74.0,79.18889][75.0,105.48][77.0,36.600002][78.0,36.9][81.0,81.444435][83.0,27.2][85.0,164.1][86.0,22.9][89.0,29.140003][91.0,196.83075][92.0,33.2625][93.0,59.65][94.0,27.766668][95.0,273.4][99.0,240.46667][100.0,63.7][101.0,44.077778…
83.0@11.399998	1	83.0@11.399998	11.4		25	[41.0,100.19166][42.0,94.6375][43.0,251.69165][44.0,40.85][45.0,55.3][51.0,52.288895][52.0,35.2][53.0,60.171425][54.0,72.2][55.0,192.16667][56.0,175.48334][57.0,581.98895][58.0,141.18001][59.0,76.1][60.0,62.09999][61.0,35.7][63.0,43.1][65.0,41.48][66.0,76.3][67.0,156.82858][68.0,96.22][69.0,466.1143][70.0,160.925][71.0,367.5909][72.0,45.8][73.0,253.775][74.0,55.85][75.0,122.5][76.0,83.275][77.0,1…
71.0@22.399996	1	71.0@22.399996	22.4		23	[41.0,123.00909][42.0,27.7][43.0,296.4833][44.0,36.399998][45.0,47.21667][51.0,20.7][52.0,40.8][53.0,44.8][54.0,32.366665][55.0,221.5682][56.0,86.94616][57.0,854.06323][58.0,57.139996][59.0,33.85][60.0,48.6][61.0,40.075][66.0,178.05][67.0,64.74286][68.0,34.35][69.0,254.43808][70.0,98.81539][71.0,819.8409][72.0,60.3][73.0,713.5273][74.0,94.111115][75.0,281.81873][76.0,32.24][77.0,47.275][78.0,28.0…
43.0@7.800001	1	43.0@7.800001	7.8		15	[40.0,71.0][41.0,95.0][42.0,144.76668][43.0,999.0][44.0,120.1][48.0,23.2][50.0,125.333336][51.0,172.15][52.0,340.65][53.0,66.3][54.0,35.1][55.0,193.05][56.0,170.75][57.0,246.13335][58.0,342.875][62.0,39.9][68.0,74.7][69.0,461.40002][70.0,160.52223][76.0,72.7][77.0,152.6][78.0,66.75][80.0,93.7][84.0,160.76666][88.0,60.15][90.0,189.31667][93.0,199.2][94.0,161.6][95.0,596.5][96.0,138.9][98.0,279.84]…
69.0@10.300001	1	69.0@10.300001	10.3		10	[40.0,61.6][41.0,413.6][43.0,657.42004][45.0,186.45][46.0,82.96667][50.0,88.55][51.0,130.36665][52.0,97.15][53.0,45.0][54.0,102.6][55.0,287.7667][56.0,377.75][57.0,648.2286][58.0,178.65][59.0,194.35][60.0,126.3][61.0,75.6][65.0,46.3][66.0,111.5][67.0,355.00003][68.0,329.65][69.0,964.17145][70.0,132.875][71.0,345.275][72.0,489.25717][74.0,213.9][77.0,145.54001][79.0,107.1][80.0,92.7][81.0,532.5571…
427.0@25.399996	1	427.0@25.399996	25.4		11	[43.0,300.52502][44.0,104.1][49.0,93.7][50.0,164.95][55.0,182.45][57.0,818.1625][58.0,194.8][59.0,87.9][63.0,63.0][67.0,162.3][69.0,335.63333][70.0,191.3][71.0,655.8][73.0,501.65714][74.0,88.95][75.0,102.9][76.0,162.8][78.0,160.83333][81.0,166.5][82.0,89.8][83.0,188.03333][84.0,198.525][85.0,711.3][86.0,132.9][88.0,61.1][91.0,71.5][92.0,108.55][93.0,140.9][95.0,243.65001][96.0,162.1][97.0,237.4][…
316.0@32.899998	1	316.0@32.899998	32.9		17	[41.0,84.61667][44.0,219.3][50.0,102.9][51.0,266.6][52.0,390.65][55.0,104.85][56.0,586.6][57.0,935.1333][58.0,187.7][73.0,392.59998][74.0,135.59999][76.0,34.5][78.0,127.73334][79.0,130.4][80.0,245.6][81.0,124.05][87.0,65.1][89.0,78.4][91.0,218.66925][92.0,140.76668][93.0,115.5][94.0,62.6][96.0,320.625][101.0,79.5][102.0,117.1][103.0,392.0][105.0,135.97777][107.0,72.95][108.0,69.9][115.0,120.48][1…
69.0@9.400001	1	69.0@9.400001	9.4		10	[41.0,66.8][42.0,92.75][43.0,258.6][44.0,58.55][45.0,75.5][50.0,40.0][51.0,76.1][52.0,176.8][53.0,64.00001][54.0,53.442863][55.0,231.86665][56.0,246.17499][57.0,487.03333][58.0,81.149994][61.0,22.6][67.0,123.93333][68.0,213.86665][69.0,844.7334][70.0,221.5][71.0,763.0125][72.0,103.0][73.0,510.5][74.0,72.020004][75.0,287.75][77.0,102.75][78.0,78.5][80.0,78.8][81.0,122.4][82.0,182.48][83.0,112.1499…
131.0@12.199998	1	131.0@12.199998	12.2		11	[42.0,203.6][43.0,577.39996][44.0,47.9][45.0,70.1][50.0,99.833336][51.0,98.80001][52.0,51.2][53.0,53.8][54.0,47.63333][55.0,332.4][56.0,231.9][57.0,697.42505][58.0,288.85][59.0,50.466663][61.0,20.8][64.0,79.0][65.0,81.5][67.0,163.9][68.0,155.2][69.0,363.46002][70.0,114.7][71.0,909.45][73.0,677.40906][74.0,86.4625][75.0,213.61816][76.0,48.75][77.0,155.2][78.0,115.05556][79.0,74.25][80.0,44.6][81.0…
143.0@8.800001	1	143.0@8.800001	8.8		11	[41.0,160.66998][43.0,191.2][44.0,21.0][45.0,198.43333][46.0,35.8][47.0,89.45][48.0,20.6][51.0,79.5][53.0,98.50909][55.0,185.15001][56.0,56.6][59.0,127.4][60.0,45.7][62.0,26.800001][64.0,48.4][65.0,57.6][67.0,125.35714][68.0,65.7][69.0,288.52725][72.0,91.666664][74.0,141.95][75.0,687.15][76.0,68.325][77.0,123.63999][78.0,27.6][79.0,167.8222][80.0,299.9818][81.0,71.61][82.0,61.6][83.0,76.22][84.0,…
71.0@21.2:2	1	71.0@21.2:2	21.2		16	[41.0,66.208336][42.0,39.5][43.0,265.46][44.0,43.199997][45.0,42.16][51.0,37.3][54.0,50.142853][55.0,343.5231][56.0,73.67][57.0,635.26][59.0,31.866667][60.0,26.0][61.0,34.683334][67.0,143.7][68.0,71.58889][69.0,398.5267][70.0,130.72308][71.0,805.23334][72.0,60.18571][73.0,708.7909][74.0,92.512505][75.0,277.5][76.0,52.699997][77.0,55.1][79.0,57.149998][80.0,40.8][81.0,193.28][82.0,112.41818][83.0,…
73.0@17.399998	1	73.0@17.399998	17.4		13	[41.0,130.22][42.0,103.3][43.0,469.64285][45.0,95.8][53.0,28.3][55.0,332.06][56.0,100.2875][57.0,770.81116][58.0,50.6][59.0,43.399998][60.0,999.0][61.0,90.3][62.0,78.9][65.0,41.8][67.0,65.96667][69.0,442.1231][70.0,200.78][71.0,829.35][72.0,57.225002][73.0,746.29095][74.0,85.0][75.0,103.32857][76.0,287.7][77.0,124.0][81.0,96.06666][82.0,101.05][83.0,204.45999][84.0,214.12003][85.0,735.0334][86.0,…
71.0@22.899996	1	71.0@22.899996	22.9		23	[41.0,63.3][43.0,274.59998][44.0,59.98][51.0,47.55][52.0,51.1][53.0,41.1][55.0,231.71767][56.0,62.4][57.0,778.55554][58.0,144.25][67.0,55.933334][69.0,353.095][70.0,106.645454][71.0,899.9137][72.0,71.9][73.0,442.35236][74.0,55.3375][75.0,199.14738][76.0,66.0][77.0,121.1][78.0,108.3][80.0,62.350002][81.0,76.975][82.0,88.899994][83.0,193.4467][84.0,155.73572][85.0,780.54736][86.0,71.024994][87.0,33…
57.0@13.0:3	2	57.0@13.0:3	13		33	[41.0,145.07222][42.0,135.1][43.0,494.74997][44.0,189.9][45.0,117.2][49.0,87.850006][50.0,120.69999][51.0,81.15][52.0,127.8][53.0,133.16667][54.0,94.2][55.0,272.80002][56.0,228.65][57.0,849.4219][58.0,211.95][59.0,100.174995][60.0,100.4][61.0,31.25][62.0,125.524994][63.0,182.66667][64.0,160.7][65.0,110.90999][66.0,108.75][67.0,303.49228][68.0,166.23334][69.0,424.9083][70.0,150.95][71.0,950.13477]…
57.0@13.799995	1	57.0@13.799995	13.8		39	[41.0,103.53571][42.0,45.2][43.0,317.2529][45.0,62.100002][46.0,50.115383][48.0,38.466667][49.0,58.1][50.0,52.9875][51.0,55.0][52.0,184.8][53.0,46.05][54.0,106.2][55.0,192.63998][56.0,145.9478][57.0,966.7432][58.0,114.475][59.0,57.24375][61.0,75.0][62.0,76.47143][63.0,63.456][64.0,44.075][65.0,57.6][66.0,66.7909][67.0,66.02222][68.0,86.52][69.0,257.27618][70.0,125.46538][71.0,766.4525][72.0,69.06…
69.0@11.800002	1	69.0@11.800002	11.8		12	[41.0,148.5][42.0,43.399998][43.0,308.0][45.0,39.6][46.0,32.8][50.0,47.725][51.0,71.4][52.0,22.9][53.0,44.760002][54.0,77.11428][55.0,342.56668][56.0,999.0][57.0,761.7143][58.0,94.6][59.0,75.3][61.0,23.5][63.0,36.3][64.0,40.8][66.0,58.149998][67.0,172.44287][68.0,305.15997][69.0,907.80994][70.0,236.4][71.0,806.125][73.0,601.75714][74.0,96.7][75.0,205.5][76.0,57.640003][77.0,149.475][78.0,88.76666…
57.0@11.0	2	57.0@11.0	11		41	[41.0,140.36667][42.0,142.90001][43.0,399.08078][44.0,128.86665][45.0,109.81999][46.0,78.7][47.0,28.05][50.0,259.75][51.0,108.049995][52.0,82.86666][53.0,262.7667][54.0,42.6][55.0,276.90768][56.0,250.65453][57.0,867.8205][58.0,52.9][59.0,108.45714][60.0,55.0][61.0,38.34][63.0,72.8][64.0,53.550003][65.0,53.949997][66.0,37.449997][67.0,151.83333][68.0,74.23333][69.0,465.04666][70.0,189.49335][71.0,…
73.0@14.799998	1	73.0@14.799998	14.8		23	[41.0,83.5][42.0,48.25][43.0,829.6][44.0,74.3][45.0,140.18889][49.0,730.4][51.0,119.600006][52.0,24.5][53.0,46.800003][58.0,122.4][59.0,38.4][60.0,422.2][62.0,23.9][63.0,999.0][67.0,265.9][70.0,201.93333][72.0,47.0][73.0,962.6523][74.0,109.533325][75.0,129.83846][76.0,248.2][77.0,112.4][79.0,204.15][80.0,152.7][81.0,942.1][82.0,999.0][84.0,188.9][88.0,34.05][89.0,112.85][91.0,67.55][92.0,160.4][9…
71.0@13.100004	2	71.0@13.100004	13.1		30	[41.0,132.675][42.0,83.07143][43.0,489.42853][44.0,98.7][45.0,93.925][49.0,107.7][50.0,97.76666][51.0,126.0][52.0,49.6][53.0,132.525][55.0,336.1857][56.0,307.94284][57.0,532.0429][58.0,173.8][59.0,119.475][60.0,84.0][61.0,49.4][62.0,121.01111][63.0,149.3][64.0,169.0][65.0,138.1091][66.0,174.8][67.0,490.09232][68.0,183.4][69.0,380.45][70.0,79.36666][71.0,912.0038][72.0,134.075][73.0,557.1363][74.0…
71.0@10.600002	1	71.0@10.600002	10.6		27	[41.0,181.07501][42.0,108.71999][43.0,482.72726][45.0,146.73749][46.0,58.5][47.0,41.5][50.0,255.9][51.0,77.42][52.0,87.9][53.0,110.96667][54.0,42.0][55.0,336.65][56.0,400.94][57.0,805.5002][59.0,154.525][60.0,42.86667][61.0,52.366665][62.0,95.9][64.0,48.1][65.0,114.774994][66.0,92.2][67.0,172.46666][68.0,191.71426][69.0,644.1111][70.0,180.70999][71.0,910.1445][72.0,113.44999][73.0,703.46185][74.0…
71.0@12.299996	1	71.0@12.299996	12.3		36	[41.0,191.395][42.0,41.399998][43.0,456.32397][44.0,216.5][45.0,108.73334][47.0,24.3][50.0,76.2][51.0,88.00833][52.0,47.93][53.0,60.700005][54.0,87.9][55.0,193.4][56.0,433.26666][57.0,708.33905][58.0,32.399998][59.0,87.68333][60.0,27.6][61.0,32.3][62.0,63.9][63.0,42.140003][64.0,84.0][65.0,39.53][66.0,83.73334][67.0,147.12729][68.0,343.50964][69.0,840.5833][70.0,195.8][71.0,840.29285][73.0,699.34…
57.0@15.800002	1	57.0@15.800002	15.8		15	[41.0,89.744446][42.0,227.36665][43.0,503.4][44.0,274.3][51.0,42.35][52.0,28.2][53.0,34.100002][55.0,368.35][56.0,190.0][57.0,961.99335][59.0,116.5][61.0,184.4][63.0,190.6][65.0,164.96666][67.0,116.06666][69.0,291.96664][70.0,58.3][71.0,863.6182][79.0,122.19999][81.0,131.8][82.0,264.9][83.0,232.2][84.0,183.09999][85.0,660.9364][87.0,86.06][88.0,648.2][89.0,235.76666][91.0,265.15][93.0,165.6][95.0…
71.0@11.800002	1	71.0@11.800002	11.8		13	[41.0,93.083336][42.0,57.2][43.0,397.40002][51.0,106.8][53.0,45.13333][54.0,67.450005][55.0,391.7][56.0,152.29999][57.0,771.73334][58.0,37.566666][60.0,35.6][61.0,35.9][65.0,67.4][66.0,55.0][67.0,158.71428][68.0,245.98334][69.0,711.6818][70.0,109.799995][71.0,971.2][73.0,153.35][74.0,51.100002][76.0,35.3][77.0,93.3][78.0,73.2][79.0,38.300003][80.0,97.90833][81.0,315.30002][82.0,217.68001][83.0,26…
57.0@30.0:3	1	57.0@30.0:3	30		29	[41.0,54.842106][44.0,82.3][50.0,68.4][55.0,57.133335][57.0,999.0][58.0,54.56667][69.0,34.177776][74.0,64.8][77.0,30.75][78.0,50.7][79.0,41.15][91.0,93.954544][92.0,20.6][95.0,20.6][96.0,21.3][102.0,23.7][105.0,49.27143][107.0,21.1][114.0,50.6][115.0,32.955555][117.0,39.106667][119.0,46.72631][121.0,27.074999][129.0,27.1][131.0,53.388885][132.0,28.416664][133.0,50.399998][134.0,52.7][135.0,63.075…
86.0@7.099999	1	86.0@7.099999	7.1		17	[40.0,179.76][41.0,80.6][42.0,134.95999][43.0,382.91537][44.0,769.49994][46.0,55.3][47.0,61.699997][48.0,34.4][50.0,331.2667][51.0,84.8][53.0,56.7][54.0,119.0][55.0,261.275][56.0,213.67001][57.0,329.9833][58.0,386.5][59.0,55.6][60.0,69.8][61.0,45.949997][62.0,47.2][64.0,54.3][65.0,22.3][67.0,868.6][68.0,93.350006][69.0,350.6][70.0,117.27999][71.0,132.25][73.0,203.96667][74.0,91.75][77.0,212.0][78…
57.0@17.5	2	57.0@17.5	17.5		20	[41.0,96.15][42.0,27.050001][43.0,333.83334][45.0,29.1][46.0,33.4][50.0,106.5][53.0,41.3][55.0,333.09286][56.0,102.4][57.0,912.10004][58.0,38.9][59.0,94.25][61.0,32.2][62.0,44.7][67.0,71.625][68.0,45.38333][69.0,522.0118][70.0,157.275][71.0,894.8445][72.0,32.7][73.0,655.52496][74.0,66.333336][75.0,131.51999][76.0,174.86002][77.0,68.25][79.0,64.73334][80.0,25.8][81.0,93.85][82.0,81.28571][83.0,320…
83.0@11.300002	1	83.0@11.300002	11.3		13	[41.0,324.05713][42.0,105.63333][43.0,594.0][44.0,70.1][47.0,40.5][51.0,131.8][52.0,252.55002][53.0,167.18571][55.0,344.98][56.0,189.04999][57.0,496.20004][60.0,77.0][62.0,76.4][63.0,160.16667][64.0,89.86667][65.0,187.7][66.0,153.6][67.0,285.47775][68.0,167.85][69.0,564.13336][70.0,261.08002][71.0,390.6375][73.0,958.3][74.0,150.6][75.0,300.7][77.0,245.44998][78.0,226.54999][79.0,307.53748][80.0,1…
86.0@7.1999993:2	1	86.0@7.1999993:2	7.2		13	[40.0,149.02856][42.0,253.18333][43.0,587.175][44.0,768.40765][45.0,82.799995][46.0,71.65][48.0,67.700005][49.0,48.9][50.0,59.5][51.0,78.0][54.0,59.3][55.0,214.63335][56.0,466.08463][57.0,290.7333][58.0,59.9][59.0,112.1][62.0,56.3][67.0,757.6][69.0,709.5][70.0,109.575005][71.0,154.7][72.0,132.95][73.0,937.98334][74.0,111.54286][75.0,333.13998][76.0,96.259995][77.0,148.9][78.0,70.8][80.0,165.8][81…
131.0@23.800001	1	131.0@23.800001	23.8		11	[41.0,100.18572][42.0,37.166668][43.0,291.06][44.0,38.899998][45.0,28.819998][55.0,264.57][56.0,68.7375][57.0,588.88][58.0,47.78][59.0,196.4][60.0,22.166666][61.0,25.066666][67.0,93.62858][68.0,27.0][69.0,216.75555][70.0,71.8875][71.0,470.86005][72.0,42.3][73.0,623.3222][74.0,77.5][75.0,266.16][76.0,26.666666][77.0,36.1][78.0,114.9][81.0,106.655556][82.0,45.066666][83.0,220.03][84.0,212.01999][85…
71.0@12.5:6	1	71.0@12.5:6	12.5		14	[41.0,150.48749][42.0,53.3][43.0,518.73334][44.0,28.8][50.0,111.8][51.0,69.95][52.0,32.966667][54.0,37.899998][55.0,321.01666][56.0,122.375][57.0,915.18][58.0,251.0][59.0,37.6][60.0,35.54][62.0,177.6][64.0,38.45][65.0,29.8][67.0,65.4][68.0,79.72857][69.0,811.609][70.0,275.8714][71.0,998.0334][72.0,27.1][73.0,424.83334][74.0,88.69167][75.0,260.9][76.0,55.266666][78.0,76.5][79.0,409.8][80.0,55.5][8…
152.0@7.300001	1	152.0@7.300001	7.3		17	[40.0,140.45714][41.0,389.03336][42.0,258.6][43.0,625.9666][44.0,460.55002][45.0,275.34283][46.0,61.4][47.0,89.46667][48.0,34.85][49.0,48.2][50.0,99.96667][51.0,225.7][52.0,37.6][53.0,60.875][54.0,64.2][55.0,512.9715][56.0,501.67786][57.0,292.0][59.0,174.2][60.0,132.4][61.0,74.090004][62.0,53.6][64.0,61.6][65.0,71.25][66.0,164.2][67.0,482.6][68.0,109.3][69.0,431.82498][70.0,304.52502][71.0,216.23…
57.0@9.099999	1	57.0@9.099999	9.1		13	[41.0,557.25][42.0,269.53333][43.0,735.49][44.0,250.75][45.0,211.88][46.0,54.5][49.0,29.1][50.0,126.5][51.0,101.01667][52.0,372.3][53.0,118.7][54.0,58.8][55.0,610.55][56.0,320.05][57.0,968.17773][58.0,391.15][59.0,112.55][60.0,148.4][61.0,60.8][62.0,72.06667][63.0,35.8][65.0,34.1][66.0,110.3][67.0,331.2][68.0,470.69998][69.0,835.8][70.0,316.75][71.0,500.03336][72.0,177.8][73.0,288.5][74.0,123.350…
71.0@22.700003	1	71.0@22.700003	22.7		16	[41.0,43.725002][42.0,25.2][43.0,303.84][44.0,56.85][45.0,32.0][50.0,38.0][51.0,34.4][54.0,25.2][55.0,211.98462][56.0,71.42][57.0,871.15][59.0,29.7][61.0,27.7][67.0,69.26666][68.0,52.833332][69.0,372.2923][70.0,109.083336][71.0,888.5][72.0,63.15][73.0,739.3642][74.0,67.07333][75.0,312.65335][76.0,31.15][79.0,48.6][81.0,77.17778][82.0,55.1][83.0,205.9923][84.0,148.51428][85.0,901.1667][86.0,65.1][…
69.0@9.699999	1	69.0@9.699999	9.7		13	[41.0,137.75555][43.0,345.5][46.0,32.8][50.0,25.1][51.0,27.9][52.0,136.04999][53.0,56.439995][54.0,45.4][55.0,272.1][56.0,201.01668][57.0,528.9][58.0,31.6][62.0,45.15][65.0,34.883335][66.0,26.636364][67.0,100.62][68.0,178.6909][69.0,999.0][70.0,261.3][71.0,199.2][72.0,88.925][74.0,24.6][75.0,82.6][76.0,32.0][78.0,24.416666][79.0,57.2][80.0,62.033333][83.0,279.85][84.0,245.35][86.0,53.800003][88.0…
131.0@15.199999	1	131.0@15.199999	15.2		10	[41.0,203.0][42.0,215.5][43.0,864.0][44.0,83.566666][45.0,169.15714][47.0,86.2][50.0,837.4666][51.0,53.72][53.0,80.4][54.0,94.9][55.0,332.15][56.0,115.85][57.0,916.05][58.0,194.69998][59.0,67.6][65.0,426.0][67.0,91.666664][69.0,449.85][70.0,182.7][71.0,818.6667][72.0,79.7][73.0,749.25][74.0,121.666664][75.0,212.64445][76.0,825.2][77.0,892.73334][78.0,623.06006][79.0,175.26666][81.0,236.79999][82.…
73.0@16.100002	1	73.0@16.100002	16.1		12	[41.0,134.3][43.0,344.23334][45.0,69.5][50.0,45.7][55.0,210.51112][56.0,147.94286][57.0,834.22504][59.0,41.15][62.0,69.4][65.0,321.7][67.0,36.4][68.0,51.85][69.0,266.075][70.0,186.78][71.0,739.55994][72.0,91.475][73.0,937.075][74.0,136.36][75.0,385.4][77.0,164.8][78.0,116.4][81.0,97.666664][83.0,174.825][84.0,148.2111][85.0,683.13][86.0,67.44286][89.0,50.266666][91.0,111.23334][92.0,54.0][95.0,59…
57.0@18.1	1	57.0@18.1	18.1		9	[41.0,146.5][42.0,55.2][43.0,326.52][45.0,40.6][55.0,433.55002][56.0,171.1][57.0,921.39996][59.0,74.399994][60.0,105.73334][61.0,52.35][65.0,40.7][67.0,177.04999][68.0,47.8][69.0,478.55][70.0,206.73334][71.0,735.0625][72.0,73.75][74.0,60.800003][77.0,130.65][81.0,248.1][82.0,83.8][83.0,236.35][84.0,105.7][85.0,690.4875][86.0,62.149998][87.0,69.36][89.0,59.2][91.0,76.333336][94.0,79.3][98.0,168.7]…
57.0@29.799995	2	57.0@29.799995	29.8		18	[41.0,81.79231][43.0,29.95][52.0,52.7][55.0,70.659996][57.0,999.0][58.0,56.4][69.0,32.65][74.0,48.8][78.0,21.0][91.0,89.90909][96.0,59.7][103.0,28.55][105.0,66.433334][107.0,25.65][115.0,33.329998][117.0,47.537502][119.0,54.54546][121.0,26.199999][128.0,24.5][131.0,47.083332][132.0,29.933334][133.0,43.75714][135.0,99.3][147.0,257.73334][148.0,46.67273][149.0,46.22727][156.0,76.6][159.0,38.2875][1…
